# Supplementary material for: Faecal proteomics as a novel method to study mammalian behaviour and physiology
Source: Mol Ecol Resour. 2021 Apr 8;21(6):1808–19. doi: 10.1111/1755-0998.13380 (PMC8360081; doi:10.1111/1755-0998.13380)
Supplement: Supplementary file 2 — Table S2 [file MEN-21-1808-s002.xlsx]

## Sheet: supplementary_table_2
Supplementary Table 2. List of detected protein groups from rhesus macaque breast milk samples (Beck et al., 2015). Protein groups that are shared with Japanese macaque fecal proteome identified in this study (Supplementary Table 2) have ‘1’ in the ‘Common’ column, and otherwise ‘0’. Contaminant protein groups have a tick mark in the ‘Contamination’ column.
GN	protein	PN	Organism	Score	Contaminant	Common	Razor + Unique peptides							Unique peptides
							MMU35382	MMU35413	MMU34863	MMU35696	MMU36167	Total	Coverage (%)	MMU35382	MMU35413	MMU34863	MMU35696	MMU36167	Total	Coverage (%)
ST14	Suppressor of tumorigenicity 14 protein homolog	A0A1D5Q0D6	Macaca mulatta	1.9419		0	0	0	2	0	0	2	2.7	0	0	2	0	0	2	2.7
RAB5A	Ras-related protein Rab-5A	A0A1D5Q284	Macaca mulatta	5.356		0	1	3	1	0	0	3	16.4	0	1	0	0	0	1	6
IST1	IST1, ESCRT-III associated factor	A0A1D5Q2E7	Macaca mulatta	2.6936		0	0	2	0	0	0	2	7.3	0	2	0	0	0	2	7.3
LOC721200	Uncharacterized protein	A0A1D5Q2R8	Macaca mulatta	284.38		1	12	7	36	6	1	37	30.1	1	0	0	0	0	1	0.5
GNAQ	Guanine nucleotide-binding protein G(q) subunit alpha	A0A1D5Q3K4	Macaca mulatta	8.2389		0	1	2	0	2	1	3	9.1	1	2	0	2	1	3	9.1
IGHM	Immunoglobulin heavy constant mu	A0A1D5Q3R9	Macaca mulatta	323.31		1	19	17	16	11	14	24	69.4	19	17	16	11	14	24	69.4
RAP1A	RAP1A, member of RAS oncogene family	A0A1D5Q4F6	Macaca mulatta	12.526		1	4	6	4	4	0	7	50	4	6	4	4	0	7	50
WDR83OS	Alpha-mannosidase	A0A1D5Q6A5	Macaca mulatta	26.551		1	2	4	7	1	0	8	10.6	2	4	7	1	0	8	10.6
LSS	Terpene cyclase/mutase family member	A0A1D5Q766	Macaca mulatta	21.117		0	4	5	9	1	1	11	17.6	4	5	9	1	1	11	17.6
B2M	Beta-2-microglobulin	A0A1D5Q7X4	Macaca mulatta	4.3421		1	2	2	2	1	2	2	21.3	2	2	2	1	2	2	21.3
RALA	RAS like proto-oncogene A	A0A1D5Q8A0	Macaca mulatta	2.7913		0	1	0	2	1	0	3	18.1	1	0	2	1	0	3	18.1
CYB5R3	NADH-cytochrome b5 reductase	A0A1D5Q9L1	Macaca mulatta	1.2665		0	0	0	1	0	2	2	9	0	0	1	0	2	2	9
YWHAZ	Uncharacterized protein	A0A1D5QAJ7	Macaca mulatta	19.332		1	2	6	3	3	0	8	37.1	2	5	2	3	0	7	33.6
CHID1	Chitinase domain containing 1	A0A1D5QC79	Macaca mulatta	3.2156		0	1	1	0	2	0	3	8.8	1	1	0	2	0	3	8.8
TNFSF13	TNFSF12-TNFSF13 readthrough	A0A1D5QCF7	Macaca mulatta	1.9109		0	0	1	1	1	0	2	9.4	0	1	1	1	0	2	9.4
EGF	Pro-epidermal growth factor	A0A1D5QD01	Macaca mulatta	1.7714		0	0	0	2	0	0	2	2.1	0	0	2	0	0	2	2.1
ATP5F1A	ATP synthase subunit alpha	A0A1D5QD91	Macaca mulatta	35.246		1	3	7	5	6	5	9	21.2	3	7	5	6	5	9	21.2
CD81	Tetraspanin	A0A1D5QE44	Macaca mulatta	40.366		0	2	3	2	2	0	3	29.4	2	3	2	2	0	3	29.4
HYOU1	Hypoxia up-regulated 1	A0A1D5QH14	Macaca mulatta	88.204		0	2	2	5	0	0	7	12.3	2	2	5	0	0	7	12.3
ATP13A4	Cation-transporting ATPase	A0A1D5QK41	Macaca mulatta	22.574		0	1	0	4	0	1	4	5.6	1	0	4	0	1	4	5.6
UBA1	Ubiquitin like modifier activating enzyme 1	A0A1D5QK72	Macaca mulatta	10.382		0	0	1	2	0	0	2	6.8	0	1	2	0	0	2	6.8
YWHAE	Uncharacterized protein	A0A1D5QKY2	Macaca mulatta	9.1966		0	1	5	1	2	0	5	20.2	1	5	1	2	0	5	20.2
ACTN4	Actinin alpha 4	A0A1D5QM26	Macaca mulatta	4.962		0	2	2	2	0	0	3	4.9	2	2	2	0	0	3	4.9
ARF4	ADP-ribosylation factor 4	A0A1D5QNR4	Macaca mulatta	2.2379		0	0	1	0	1	0	2	10.9	0	1	0	1	0	2	10.9
IGKC	Immunoglobulin kappa constant	A0A1D5QQ04	Macaca mulatta	149.45		0	2	2	2	1	1	2	28.6	2	2	2	1	1	2	28.6
MUC1	Mucin 1, cell surface associated	A0A1D5QQ43	Macaca mulatta	323.31		0	6	8	6	6	4	8	21	6	8	6	6	4	8	21
ARHGDIA	Rho GDP dissociation inhibitor alpha	A0A1D5QQ87	Macaca mulatta	7.2674		0	0	1	3	1	0	3	24.8	0	1	3	1	0	3	24.8
EEF2	Elongation factor 2	A0A1D5QQX5	Macaca mulatta	33.169		1	6	8	8	1	1	12	18.6	6	8	8	1	1	12	18.6
CD9	Tetraspanin	A0A1D5QS02	Macaca mulatta	216.59		0	3	3	2	2	0	3	20.6	3	3	2	2	0	3	20.6
ACLY	ATP-citrate synthase	A0A1D5QSI7	Macaca mulatta	6.9226		0	1	3	3	1	0	5	6.3	1	3	3	1	0	5	6.3
UBA52	Ubiquitin-60S ribosomal protein L40	A0A1D5QSP5	Macaca mulatta	174.72		1	3	3	4	5	2	6	38.3	3	3	4	5	2	6	38.3
GSN	Gelsolin	A0A1D5QT83	Macaca mulatta	26.186		0	3	5	5	0	0	7	13.5	3	5	5	0	0	7	13.5
PLIN3	Perilipin	A0A1D5QUD4	Macaca mulatta	126.27		0	3	8	6	6	2	12	42.7	3	8	6	6	2	12	42.7
GPRC5B	G protein-coupled receptor class C group 5 member B	A0A1D5QUQ5	Macaca mulatta	8.2249		0	1	1	0	2	0	3	6.5	1	1	0	2	0	3	6.5
UGP2	UTP--glucose-1-phosphate uridylyltransferase	A0A1D5QVG3	Macaca mulatta	90.797		1	9	9	14	9	7	17	43.2	9	9	14	9	7	17	43.2
CTSB	Cathepsin B	A0A1D5QVT4	Macaca mulatta	9.4806		0	2	4	0	0	0	5	18.3	2	4	0	0	0	5	18.3
na	Uncharacterized protein	A0A1D5QWP0	Macaca mulatta	17.038		1	2	3	4	1	2	4	22.2	2	3	4	1	2	4	22.2
MDH1	Malate dehydrogenase 1	A0A1D5QWU9	Macaca mulatta	3.5956		0	0	3	1	0	0	3	17.1	0	3	1	0	0	3	17.1
TINAGL1	Tubulointerstitial nephritis antigen like 1	A0A1D5QXH7	Macaca mulatta	5.7713		0	2	0	3	2	0	4	11	2	0	3	2	0	4	11
TTR	Transthyretin	A0A1D5QXZ0	Macaca mulatta	5.7926		1	1	0	2	1	2	3	32.7	1	0	2	1	2	3	32.7
COPA	Coatomer protein complex subunit alpha	A0A1D5QYC3	Macaca mulatta	1.7598		0	0	0	2	0	0	2	4	0	0	2	0	0	2	4
na	Uncharacterized protein	A0A1D5QZQ8	Macaca mulatta	49.822		0	2	4	2	4	0	7	37	0	0	0	0	0	0	0
RACK1	Receptor for activated C kinase 1	A0A1D5R005	Macaca mulatta	7.4388		0	1	4	0	2	0	4	10.4	1	4	0	2	0	4	10.4
RPS3	Ribosomal protein S3	A0A1D5R2H2	Macaca mulatta	4.1126		0	0	2	0	0	0	2	16.5	0	2	0	0	0	2	16.5
PKM	Pyruvate kinase	A0A1D5R3F4	Macaca mulatta	18.819		0	1	2	7	2	1	7	29.1	1	2	7	2	1	7	29.1
LOC106996634	Histone H4	A0A1D5R3S0	Macaca mulatta	11.257		1	2	3	5	0	3	5	55.2	2	3	5	0	3	5	55.2
ANGPTL4	Angiopoietin like 4	A0A1D5R3Y4	Macaca mulatta	1.8536		0	0	0	2	1	0	2	8.2	0	0	2	1	0	2	8.2
MYH9	Myosin heavy chain 9	A0A1D5R424	Macaca mulatta	4.3957		0	1	0	3	0	0	4	4.2	1	0	3	0	0	4	4.2
RAB18	Ras-related protein Rab-18	A0A1D5R5M1	Macaca mulatta	118.67		0	9	10	12	8	2	12	47.7	9	10	12	8	2	12	47.7
YKT6	Synaptobrevin homolog YKT6	A0A1D5R5Z3	Macaca mulatta	7.3486		0	0	3	0	1	0	4	27.4	0	3	0	1	0	4	27.4
CSN1S1	Casein alpha s1	A0A1D5R7U4	Macaca mulatta	323.31		0	3	6	4	5	5	7	60	3	6	3	5	5	6	60
CYBRD1	Cytochrome b reductase 1	A0A1D5R901	Macaca mulatta	6.6364		0	1	2	1	0	1	2	9.6	1	2	1	0	1	2	9.6
IQGAP1	IQ motif containing GTPase activating protein 1	A0A1D5R9J8	Macaca mulatta	10.372		1	0	2	1	0	0	2	3.1	0	2	1	0	0	2	3.1
RAB3D	RAB3D, member RAS oncogene family	A0A1D5R9N2	Macaca mulatta	5.4891		0	0	2	1	0	0	2	10.6	0	2	1	0	0	2	10.6
MUC4	Uncharacterized protein	A0A1D5R9Y3	Macaca mulatta	323.31		0	22	29	27	3	5	30	31.6	22	29	27	3	5	30	31.6
na	Uncharacterized protein	A0A1D5RBQ9	Macaca mulatta	17.817		1	0	1	1	0	0	2	22.9	0	1	1	0	0	2	22.9
STXBP2	Syntaxin binding protein 2	A0A1D5RCV4	Macaca mulatta	145.79		0	6	6	9	4	2	13	28.2	6	6	9	4	2	13	28.2
ALPL	Alkaline phosphatase	A0A1D5RCX5	Macaca mulatta	2.8034		0	2	0	1	0	0	2	5.9	2	0	1	0	0	2	5.9
KRT5	Keratin 5	A0A1D5RD41	Macaca mulatta	25.468		0	1	3	3	2	0	3	5.4	0	1	1	0	0	1	3.7
HSPA8	Heat shock cognate 71 kDa protein	A0A1D5RDA2	Macaca mulatta	55.743		0	5	6	8	5	2	9	19.6	5	6	7	5	2	8	18
TMBIM1	Transmembrane BAX inhibitor motif containing 1	A0A1D5RE37	Macaca mulatta	12.604		0	1	1	2	1	1	2	4.8	1	1	2	1	1	2	4.8
DNAJB11	Uncharacterized protein	A0A1D5REF1	Macaca mulatta	2.1266		0	0	1	0	1	1	2	7.8	0	1	0	1	1	2	7.8
ACAT2	Uncharacterized protein	A0A1D5REL4	Macaca mulatta	1.932		0	0	2	0	1	1	2	4.1	0	2	0	1	1	2	4.1
JCHAIN	Immunoglobulin J chain precursor	A0A1D5RFA2	Macaca mulatta	26.429		1	3	2	2	2	2	3	22.5	3	2	2	2	2	3	22.5
RAB2A	RAB2A, member RAS oncogene family	A0A1D5RFD0	Macaca mulatta	8.6074		0	1	4	2	3	0	4	28.2	1	4	2	3	0	4	28.2
na	Uncharacterized protein	A0A1D5RGC5	Macaca mulatta	1.4956		0	0	1	0	1	0	2	14.2	0	1	0	1	0	2	14.2
RPL18	Uncharacterized protein	A0A1D5RIK8	Macaca mulatta	2.8436		1	0	1	1	1	0	2	16.4	0	1	1	1	0	2	16.4
SNAP23	Synaptosome associated protein 23	A0A1D5RJ42	Macaca mulatta	1.5233		0	1	0	1	0	0	2	31.8	1	0	1	0	0	2	31.8
CD59	CD59 glycoprotein precursor	A0A1D5RK97	Macaca mulatta	28.125		1	3	3	3	2	0	3	31.5	3	3	3	2	0	3	31.5
PRDX1	Peroxiredoxin-1	A0A1D5RKT1	Macaca mulatta	3.7847		1	0	2	0	1	0	2	11.4	0	2	0	1	0	2	11.4
CD14	Monocyte differentiation antigen CD14	B3Y6B8	Macaca mulatta	323.31		0	13	17	12	15	11	18	72.8	13	17	12	15	11	18	72.8
TLR2	Toll-like receptor	B6CJY9	Macaca mulatta	323.31		0	17	17	27	5	7	33	49.9	17	17	27	5	7	33	49.9
CAT	Catalase	F6PLF0	Macaca mulatta	135.35		0	2	7	8	0	0	11	23.7	2	7	8	0	0	11	23.7
FASN	Fatty acid synthase	F6PYE7	Macaca mulatta	323.31		0	78	84	93	62	51	105	54.7	78	84	93	62	51	105	54.7
APRT	Adenine phosphoribosyltransferase	F6Q336	Macaca mulatta	5.8954		0	0	3	0	3	0	4	32.8	0	3	0	3	0	4	32.8
GPX4	Glutathione peroxidase	F6QFL1	Macaca mulatta	2.6064		0	0	1	1	1	0	2	14.7	0	1	1	1	0	2	14.7
S100A8	Protein S100	F6QJD8	Macaca mulatta	4.1183		1	0	0	2	0	0	2	23.7	0	0	2	0	0	2	23.7
EZR	Ezrin	F6QSQ3	Macaca mulatta	4.868		1	1	2	1	3	0	5	7.5	1	2	1	3	0	5	7.5
KRT5	Keratin 5	F6QU25	Macaca mulatta	7.9466		0	3	4	4	3	0	6	13.5	0	0	0	0	0	0	0
SEMA3F	Semaphorin 3F	F6RG55	Macaca mulatta	2.096		0	0	0	2	0	0	2	3.1	0	0	2	0	0	2	3.1
MOGAT1	Monoacylglycerol O-acyltransferase 1	F6RL06	Macaca mulatta	23.076		0	1	2	2	2	0	3	14.9	1	2	2	2	0	3	14.9
na	Uncharacterized protein	F6RL43	Macaca mulatta	323.31		1	13	12	14	8	7	15	47	7	6	8	5	4	9	28
GANAB	Neutral alpha-glucosidase AB precursor	F6RVK6	Macaca mulatta	108.29		0	16	17	26	5	3	32	37.4	16	17	26	5	3	32	37.4
CTH	Cystathionine gamma-lyase	F6S2H7	Macaca mulatta	20.536		0	0	3	0	1	0	4	12.2	0	3	0	1	0	4	12.2
CLU	Clusterin	F6S885	Macaca mulatta	107.92		0	2	1	12	2	3	13	33.9	2	1	12	2	3	13	33.9
CTSZ	Cathepsin Z	F6S8W9	Macaca mulatta	2.694		0	1	0	2	1	1	2	9.2	1	0	2	1	1	2	9.2
SERPINA1	Alpha-1-antitrypsin	F6SEN6	Macaca mulatta	323.31		1	15	19	17	10	8	23	61	15	19	17	10	8	23	61
GLIPR2	GLI pathogenesis related 2	F6SHW5	Macaca mulatta	15.432		0	2	2	3	2	0	3	31.2	2	2	3	2	0	3	31.2
ATP5F1B	ATP synthase subunit beta	F6SIE0	Macaca mulatta	56.139		0	1	5	0	10	3	10	30.6	1	5	0	10	3	10	30.6
SERPINA3	Alpha-1-antichymotrypsin precursor	F6SL92	Macaca mulatta	96.498		1	3	0	12	0	0	12	35.3	3	0	12	0	0	12	35.3
ECHDC1	Ethylmalonyl-CoA decarboxylase	F6SPH3	Macaca mulatta	7.3536		0	0	3	1	0	0	3	16.4	0	3	1	0	0	3	16.4
VTN	Vitronectin	F6SSW9	Macaca mulatta	3.3678		1	1	0	2	0	0	3	8.9	1	0	2	0	0	3	8.9
ALDOA	Fructose-bisphosphate aldolase	F6SYJ3	Macaca mulatta	48.3		0	4	8	4	5	2	10	13.1	0	0	0	0	0	0	0
CLEC3B	C-type lectin domain family 3 member B	F6T0W5	Macaca mulatta	2.6436		0	1	2	0	0	0	2	11.9	1	2	0	0	0	2	11.9
PDIA6	Protein disulfide isomerase family A member 6	F6T4F2	Macaca mulatta	11.75		0	1	1	1	3	1	4	12.8	1	1	1	3	1	4	12.8
DHRS1	Dehydrogenase/reductase 1	F6TF03	Macaca mulatta	20.411		0	2	9	7	5	1	10	35.5	2	9	7	5	1	10	35.5
BTN1A1	Butyrophilin subfamily 1 member A1	F6TI53	Macaca mulatta	323.31		0	32	32	35	28	25	36	55.1	32	32	35	28	25	36	55.1
ACTB	Actin, cytoplasmic 1	F6TIK4	Macaca mulatta	159.16		1	13	16	10	14	7	17	50.9	3	6	4	5	3	6	24.8
BPI	Bactericidal/permeability-increasing protein	F6TIW3	Macaca mulatta	5.7971		0	1	1	1	3	1	4	12.5	1	1	1	3	1	4	12.5
NUCB2	Nucleobindin 2	F6TKU8	Macaca mulatta	6.1844		0	0	0	1	4	1	4	16.8	0	0	1	4	1	4	16.8
LOC722305	Uncharacterized protein	F6TLI5	Macaca mulatta	323.31		0	35	42	14	15	13	42	38.4	35	42	14	15	13	42	38.4
A2M	Alpha-2-macroglobulin	F6TNV9	Macaca mulatta	32.378		0	4	4	9	0	0	13	11.9	4	4	9	0	0	13	11.9
SLC9A3R1	Na(+)/H(+) exchange regulatory cofactor NHE-RF	F6TPX1	Macaca mulatta	3.491		0	0	0	0	2	0	2	7.8	0	0	0	2	0	2	7.8
SIL1	SIL1 nucleotide exchange factor	F6TRS8	Macaca mulatta	2.9645		0	0	2	1	2	0	2	4.3	0	2	1	2	0	2	4.3
AOC1	Amine oxidase	F6TU01	Macaca mulatta	3.3528		0	0	3	0	0	0	3	5.7	0	3	0	0	0	3	5.7
CSN2	Beta-casein	F6UED1	Macaca mulatta	323.31		1	11	12	10	12	9	12	44.7	11	12	10	12	9	12	44.7
PGK1	Phosphoglycerate kinase	F6UJ08	Macaca mulatta	6.6925		0	0	3	0	2	2	5	24.7	0	3	0	2	2	5	24.7
ALDOC	Fructose-bisphosphate aldolase	F6ULB8	Macaca mulatta	11.655		0	0	2	0	1	0	2	11.6	0	2	0	1	0	2	11.6
APOH	Uncharacterized protein	F6UM69	Macaca mulatta	4.4818		0	2	2	2	1	0	3	13.7	2	2	2	1	0	3	13.7
AMBP	Alpha-1-microglobulin/bikunin precursor	F6UQI4	Macaca mulatta	2.3741		1	0	0	2	0	0	2	7.4	0	0	2	0	0	2	7.4
FGG	Fibrinogen gamma chain	F6UZ20	Macaca mulatta	91.441		1	6	7	9	4	0	11	35.2	6	7	9	4	0	11	35.2
FGA	Fibrinogen alpha chain	F6UZ60	Macaca mulatta	45.189		1	7	1	6	1	0	10	16	7	1	6	1	0	10	16
FGB	Fibrinogen beta chain	F6UZ87	Macaca mulatta	21.647		1	3	1	3	0	0	5	13	3	1	3	0	0	5	13
SERPINI1	Neuroserpin	F6V360	Macaca mulatta	7.493		0	1	1	0	5	0	5	12.7	1	1	0	5	0	5	12.7
NAAA	N-acylethanolamine acid amidase	F6V4H4	Macaca mulatta	33.891		1	0	2	0	1	0	2	11.1	0	2	0	1	0	2	11.1
GNAI3	G protein subunit alpha i3	F6VL43	Macaca mulatta	5.7308		0	2	2	3	0	0	4	12.7	1	2	3	0	0	3	10.2
na	Uncharacterized protein	F6W0E5	Macaca mulatta	181.02		0	8	9	8	5	6	9	61.1	3	3	2	2	2	3	20.6
PDIA3	Protein disulfide-isomerase	F6W4X0	Macaca mulatta	45.908		0	4	1	4	3	1	10	23.8	4	1	4	3	1	10	23.8
CSN3	Kappa-casein	F6WJ58	Macaca mulatta	271.53		1	10	11	10	11	6	11	51.6	10	11	10	11	6	11	51.6
GAPDH	Glyceraldehyde-3-phosphate dehydrogenase	F6WJJ6	Macaca mulatta	25.617		1	2	5	3	2	2	6	25.3	1	4	2	2	1	5	19.5
GC	GC, vitamin D binding protein	F6WR51	Macaca mulatta	114.92		0	5	7	10	11	6	17	45.1	5	7	10	11	6	17	45.1
AHSG	Alpha 2-HS glycoprotein	F6WRS6	Macaca mulatta	8.384		1	3	1	1	1	0	4	13.2	3	1	1	1	0	4	13.2
RPLP0	Uncharacterized protein	F6WUA2	Macaca mulatta	8.3288		0	0	2	0	4	0	4	23.4	0	2	0	4	0	4	23.4
PIGR	Polymeric immunoglobulin receptor	F6WY82	Macaca mulatta	323.31		1	35	34	44	33	29	45	58.6	35	34	44	33	29	45	58.6
LALBA	Lactalbumin alpha	F6X0Y7	Macaca mulatta	323.31		1	11	13	12	6	9	13	48.6	11	13	12	6	9	13	48.6
METTL7A	Methyltransferase like 7A	F6X1K2	Macaca mulatta	3.5593		0	2	0	0	1	0	2	11.1	2	0	0	1	0	2	11.1
STX3	Syntaxin 3	F6XD81	Macaca mulatta	14.966		0	3	3	3	0	2	5	26	3	3	3	0	2	5	26
LOC717933	Glucose-6-phosphate isomerase	F6XEB0	Macaca mulatta	4.3198		1	2	1	0	0	0	3	6.3	2	1	0	0	0	3	6.3
YWHAB	14-3-3 protein beta/alpha	F6XFG9	Macaca mulatta	10.19		0	1	2	0	0	0	2	10.2	1	2	0	0	0	2	10.2
GDI2	Rab GDP dissociation inhibitor	F6XQP2	Macaca mulatta	61.67		0	2	4	6	12	7	13	37.5	2	4	6	12	7	13	37.5
SERPINC1	Antithrombin-III precursor	F6Y0N9	Macaca mulatta	13.002		1	2	2	4	2	1	5	13.8	2	2	4	2	1	5	13.8
VWA2	von Willebrand factor A domain containing 2	F6YHR1	Macaca mulatta	153.06		0	15	9	18	8	2	21	41.4	15	9	18	8	2	21	41.4
C2	Uncharacterized protein	F6YJW2	Macaca mulatta	37.248		0	4	4	12	1	3	17	15.7	3	4	12	1	3	16	15
LOC721853	Uncharacterized protein	F6YKN5	Macaca mulatta	323.31		1	10	9	8	9	9	10	62.1	10	9	8	9	9	10	62.1
na	Uncharacterized protein	F6YSK1	Macaca mulatta	19.983		0	1	2	3	1	2	4	44.9	1	2	3	1	2	4	44.9
C3	Complement C3	F6YW79	Macaca mulatta	323.31		0	49	43	88	16	8	95	61	46	38	76	16	8	83	56.5
AZGP1	Alpha-2-glycoprotein 1, zinc-binding	F6YWS9	Macaca mulatta	267.03		0	11	13	9	12	7	18	59.7	11	13	9	12	7	18	59.7
HP	Haptoglobin precursor	F6Z0R5	Macaca mulatta	323.31		0	21	19	28	3	0	29	71.7	5	3	9	1	0	9	21.1
FUCA1	Alpha-L-fucosidase 1	F6Z3H3	Macaca mulatta	14.546		0	2	1	3	2	0	3	6.8	2	1	3	2	0	3	6.8
SERPINF1	Serpin family F member 1	F6ZGR2	Macaca mulatta	15.777		0	0	0	1	4	1	5	15.3	0	0	1	4	1	5	15.3
LVRN	Aminopeptidase	F6ZGU1	Macaca mulatta	36.774		0	0	2	12	0	0	12	15.8	0	2	12	0	0	12	15.8
RRAS	RAS related	F6ZGX8	Macaca mulatta	1.3138		0	0	1	1	0	0	2	10.6	0	1	1	0	0	2	10.6
NUCB1	Nucleobindin 1	F6ZVE3	Macaca mulatta	11.991		0	1	0	6	3	1	7	21	1	0	6	3	1	7	21
XDH	Xanthine dehydrogenase	F6ZX14	Macaca mulatta	323.31		1	65	78	98	57	51	103	69.4	64	77	97	56	50	102	68.6
SEC61A1	Protein transport protein Sec61 subunit alpha isoform 1	F6ZZE7	Macaca mulatta	3.7251		0	0	3	0	2	0	3	8.3	0	3	0	2	0	3	8.3
HRG	Histidine rich glycoprotein	F6ZZL9	Macaca mulatta	2.8945		1	0	0	2	0	0	2	5.9	0	0	2	0	0	2	5.9
FETUB	Fetuin B	F6ZZW1	Macaca mulatta	1.3555		0	0	0	2	1	1	2	11	0	0	2	1	1	2	11
RAB6A	Ras-related protein Rab-6A	F7A083	Macaca mulatta	3.2312		0	1	1	1	2	1	2	13.3	1	1	1	2	1	2	13.3
CHRDL2	Chordin like 2	F7A104	Macaca mulatta	74.559		0	3	1	12	7	2	13	35	3	1	12	7	2	13	35
KRT14	Keratin 14	F7A610	Macaca mulatta	9.1087		0	1	3	3	0	0	4	11.3	0	0	0	0	0	0	0
LOC707129	Keratin, type I cytoskeletal 19	F7A635	Macaca mulatta	23.99		1	0	8	3	1	3	9	28	0	6	2	0	2	7	23.2
CEL	Carboxyl ester lipase	F7A7S8	Macaca mulatta	80.07		1	10	9	10	13	1	15	25.1	10	9	10	13	1	15	25.1
ITIH2	Inter-alpha-trypsin inhibitor heavy chain 2	F7A9T8	Macaca mulatta	4.4848		0	1	0	4	0	0	4	6.3	1	0	4	0	0	4	6.3
TLR1	Toll-like receptor	F7AIC3	Macaca mulatta	4.0912		0	0	0	2	0	0	2	2.8	0	0	2	0	0	2	2.8
PLOD1	Procollagen-lysine,2-oxoglutarate 5-dioxygenase 1	F7ALL1	Macaca mulatta	14.914		0	2	2	6	1	1	7	11.3	2	2	6	1	1	7	11.3
na	Uncharacterized protein	F7AQF2	Macaca mulatta	1.3988		1	1	1	1	0	0	2	12.2	1	1	1	0	0	2	12.2
HBB	Globin A1	F7AV81	Macaca mulatta	58.519		1	4	7	9	2	3	10	69.4	4	7	9	2	3	10	69.4
RAB8A	Oncogene c-mel	F7AVY7	Macaca mulatta	2.0159		0	0	1	1	0	0	2	10.6	0	1	1	0	0	2	10.6
EEF1A1	Elongation factor 1-alpha	F7AW94	Macaca mulatta	41.618		1	4	6	5	5	3	7	22.7	4	6	5	5	3	7	22.7
LOC106996003	Uncharacterized protein	F7B184	Macaca mulatta	36.739		0	1	1	4	0	0	4	23.6	0	0	3	0	0	3	12.1
DHX40	Clathrin heavy chain	F7B8E8	Macaca mulatta	58.276		0	3	9	15	3	0	19	17.1	3	9	15	3	0	19	17.1
MPO	Myeloperoxidase	F7BAA9	Macaca mulatta	10.733		1	0	0	7	0	0	7	11.5	0	0	7	0	0	7	11.5
LPO	Lactoperoxidase	F7BAC5	Macaca mulatta	323.31		1	22	23	22	12	15	28	54.2	22	23	22	12	15	28	54.2
OAT	Ornithine aminotransferase	F7BGE6	Macaca mulatta	14.449		1	1	5	1	2	2	5	16.9	1	5	1	2	2	5	16.9
TKT	Transketolase	F7BHE9	Macaca mulatta	32.129		0	2	5	7	3	1	8	18.7	2	5	7	3	1	8	18.7
FOLR1	Folate receptor 1	F7BP60	Macaca mulatta	198.42		0	5	10	9	5	5	12	51.8	5	10	9	5	5	12	51.8
SERPINF2	Serpin family F member 2	F7BTD3	Macaca mulatta	9.5261		0	2	1	4	0	1	5	10.1	2	1	4	0	1	5	10.1
LYN	Tyrosine-protein kinase	F7BV42	Macaca mulatta	12.177		0	3	3	5	2	0	5	13.3	3	3	5	2	0	5	13.3
na	Peptidyl-prolyl cis-trans isomerase	F7BVU4	Macaca mulatta	46.855		0	1	5	3	2	0	6	43.6	1	5	2	1	0	5	43.6
DDR1	Epithelial discoidin domain-containing receptor 1 precursor	F7BW66	Macaca mulatta	3.2642		0	0	0	0	3	0	3	4	0	0	0	3	0	3	4
TPP1	Tripeptidyl peptidase 1	F7BXH4	Macaca mulatta	3.1214		0	1	0	1	1	0	2	7	1	0	1	1	0	2	7
PEBP1	Phosphatidylethanolamine-binding protein 1	F7BYT3	Macaca mulatta	44.314		0	2	5	2	4	1	7	28.6	2	5	2	4	1	7	28.6
LTF	Lactotransferrin isoform 1	F7BYZ5	Macaca mulatta	323.31		1	79	78	78	79	68	84	91.3	76	75	75	76	65	81	88.7
GPRC5C	G protein-coupled receptor class C group 5 member C	F7C3D6	Macaca mulatta	3.6243		0	0	2	0	0	1	2	5.4	0	2	0	0	1	2	5.4
HSPA5	78 kDa glucose-regulated protein	F7C3R1	Macaca mulatta	44.026		0	6	4	10	5	5	13	22.9	6	4	10	5	5	13	22.9
HPX	Hemopexin	F7C9A4	Macaca mulatta	70.537		0	4	4	7	1	1	10	30.3	4	4	7	1	1	10	30.3
SOSTDC1	Sclerostin domain containing 1	F7C9I3	Macaca mulatta	7.5941		0	2	2	3	0	0	3	16	2	2	3	0	0	3	16
PLG	Plasminogen	F7CC91	Macaca mulatta	8.5591		0	2	2	2	1	0	3	3.6	2	2	2	1	0	3	3.6
CA6	Carbonic anhydrase 6	F7CGC5	Macaca mulatta	2.4671		0	0	0	0	2	0	2	12.9	0	0	0	0	0	0	0
na	Uncharacterized protein	F7CGD2	Macaca mulatta	11.448		0	0	2	0	0	0	2	14.9	0	2	0	0	0	2	14.9
LGALS3BP	Galectin 3 binding protein	F7CNK6	Macaca mulatta	56.58		1	6	4	15	2	2	17	33	6	4	15	2	2	17	33
C2	Uncharacterized protein	F7D5J9	Macaca mulatta	5.5334		1	2	0	1	0	0	3	6.5	2	0	1	0	0	3	6.5
na	Uncharacterized protein	F7D7L3	Macaca mulatta	323.31		1	7	6	6	5	2	8	25.6	6	5	5	4	1	7	22.4
LOC698344	Adenosylhomocysteinase	F7DC90	Macaca mulatta	3.6051		0	0	2	0	2	0	3	8.3	0	0	0	1	0	1	2.5
TF	Serotransferrin precursor	F7DHR8	Macaca mulatta	323.31		1	32	36	34	9	17	49	58.2	31	35	32	9	17	47	55.2
ARF3	Peptidylprolyl isomerase	F7DVE0	Macaca mulatta	28.794		0	6	2	0	3	2	6	32.9	6	2	0	3	2	6	32.9
PROM1	Prominin-1 precursor	F7DVV0	Macaca mulatta	29.571		0	4	3	1	4	0	6	11.6	4	3	1	4	0	6	11.6
ALDH6A1	Aldehyde dehydrogenase 6 family member A1	F7E2B9	Macaca mulatta	2.0909		0	0	0	0	2	0	2	3.9	0	0	0	2	0	2	3.9
RPL7	Ribosomal protein L7	F7E6R8	Macaca mulatta	13.804		0	1	2	0	1	0	2	14.4	1	2	0	1	0	2	14.4
RAB1A	Ras-related protein Rab-1A	F7E770	Macaca mulatta	27.125		0	6	6	3	3	1	8	41.2	4	5	2	2	0	6	32.9
SSR4	Signal sequence receptor subunit 4	F7E8B0	Macaca mulatta	8.8624		0	1	2	0	2	0	2	19.6	1	2	0	2	0	2	19.6
MAN2A1	Alpha-mannosidase	F7EHN3	Macaca mulatta	6.5799		0	1	1	2	0	0	2	2.8	1	1	2	0	0	2	2.8
MPST	Sulfurtransferase	F7EJU3	Macaca mulatta	2.4675		0	0	2	0	0	0	2	8.5	0	2	0	0	0	2	8.5
CHI3L1	Chitinase 3 like 1	F7EL64	Macaca mulatta	1.273		0	0	1	0	1	0	2	8.1	0	1	0	1	0	2	8.1
GSS	Glutathione synthetase	F7EMC7	Macaca mulatta	9.9935		0	2	1	3	6	1	7	13.7	2	1	3	6	1	7	13.7
LAP3	Leucine aminopeptidase 3	F7EPK9	Macaca mulatta	8.3968		0	1	1	2	1	1	2	7.1	1	1	2	1	1	2	7.1
CNDP2	Carnosine dipeptidase 2	F7EW08	Macaca mulatta	1.994		0	0	0	0	2	0	2	6.5	0	0	0	2	0	2	6.5
SLC28A3	Sodium/nucleoside cotransporter	F7EYP2	Macaca mulatta	9.6116		1	1	3	5	3	0	5	9.4	1	3	5	3	0	5	9.4
HSP90B1	Endoplasmin precursor	F7EZT6	Macaca mulatta	116.47		0	2	4	5	1	1	7	13.2	1	3	4	0	0	6	11.5
PSAP	Prosaposin	F7F380	Macaca mulatta	28.181		0	4	2	6	0	0	7	18.7	0	0	0	0	0	0	0
SERPING1	Serpin family G member 1	F7F4G6	Macaca mulatta	94.809		1	9	7	10	1	1	14	29.8	9	7	10	1	1	14	29.8
SPP1	Secreted phosphoprotein 1	F7F5X8	Macaca mulatta	158.9		0	3	3	2	4	4	5	29.3	3	3	2	4	4	5	29.3
SDC4	Syndecan	F7FE95	Macaca mulatta	4.6265		0	2	3	0	1	0	3	18.2	2	3	0	1	0	3	18.2
A1BG	Alpha-1-B glycoprotein	F7FJQ0	Macaca mulatta	4.4432		0	1	1	4	0	0	4	9.9	1	1	4	0	0	4	9.9
TSTA3	GDP-L-fucose synthase	F7FLX2	Macaca mulatta	4.8313		0	1	2	0	0	1	3	13.1	1	2	0	0	1	3	13.1
na	Histone H3	F7FLX7	Macaca mulatta	2.9481		0	0	1	2	1	0	2	16.8	0	1	2	1	0	2	16.8
CALR	Calreticulin precursor	F7FMQ2	Macaca mulatta	2.6392		0	0	1	2	0	1	3	11.1	0	1	2	0	1	3	11.1
APOA1	Apolipoprotein A-I	F7FQM7	Macaca mulatta	66.61		1	14	17	12	9	4	23	66.7	14	17	12	9	4	23	66.7
VAT1	Vesicle amine transport 1	F7FVR3	Macaca mulatta	20.624		0	0	5	2	1	0	7	21.9	0	5	2	1	0	7	21.9
CDC42	Cell division control protein 42 homolog isoform 1	F7FVX9	Macaca mulatta	31.005		0	4	5	4	4	0	7	36.6	4	4	3	4	0	6	30.9
GALE	UDP-glucose 4-epimerase	F7FWB3	Macaca mulatta	2.2715		0	0	1	1	3	0	3	38	0	1	1	3	0	3	38
TCN2	Transcobalamin 2	F7G1U8	Macaca mulatta	4.6678		0	3	0	1	1	0	5	12.4	3	0	1	1	0	5	12.4
ATP2B2	Calcium-transporting ATPase	F7G362	Macaca mulatta	323.31		0	18	21	26	5	8	31	30.8	18	21	26	5	8	31	30.8
GSTM5	Glutathione S-transferase	F7G540	Macaca mulatta	12.636		0	2	3	0	1	0	3	21.8	2	3	0	1	0	3	21.8
TNFRSF11B	TNF receptor superfamily member 11b	F7G7U5	Macaca mulatta	2.2296		0	1	0	1	0	0	2	5.1	1	0	1	0	0	2	5.1
GNB1	G protein subunit beta 1	F7G9I6	Macaca mulatta	14.706		0	1	5	4	2	0	7	24.3	0	3	1	0	0	3	12.9
ITIH4	Inter-alpha-trypsin inhibitor heavy chain family member 4	F7GAF7	Macaca mulatta	2.5132		0	2	0	0	0	0	2	2.9	2	0	0	0	0	2	2.9
ITIH1	Inter-alpha-trypsin inhibitor heavy chain 1	F7GAT9	Macaca mulatta	10.566		0	1	0	2	0	0	2	3.1	1	0	2	0	0	2	3.1
DPP7	Dipeptidyl peptidase 7	F7GCQ1	Macaca mulatta	20.333		0	1	0	1	1	0	2	6.5	1	0	1	1	0	2	6.5
TSPAN1	Tetraspanin	F7GF39	Macaca mulatta	7.1438		0	0	3	1	1	1	3	13.3	0	3	1	1	1	3	13.3
CP	Ceruloplasmin	F7GFB4	Macaca mulatta	45.767		1	7	8	8	0	1	14	18	7	8	8	0	1	14	18
CA6	Carbonic anhydrase 6	F7GGG0	Macaca mulatta	128.9		1	10	12	10	10	4	12	47.6	1	2	2	1	1	2	6.5
VDAC1	Voltage-dependent anion-selective channel protein 1	F7GH97	Macaca mulatta	2.1379		0	0	2	0	1	0	2	8	0	2	0	1	0	2	8
PGD	6-phosphogluconate dehydrogenase, decarboxylating	F7GIV7	Macaca mulatta	14.434		0	2	4	2	4	0	6	16.8	2	4	2	4	0	6	16.8
GNAI2	Guanine nucleotide-binding protein G(i) subunit alpha-2	F7GK45	Macaca mulatta	2.6899		1	1	0	2	0	0	2	8.3	1	0	2	0	0	2	8.3
NSDHL	NAD(P) dependent steroid dehydrogenase-like	F7GKA1	Macaca mulatta	23.644		0	2	6	3	2	1	7	33.2	2	6	3	2	1	7	33.2
MAN2B2	Alpha-mannosidase	F7GM36	Macaca mulatta	11.105		0	2	0	4	0	0	5	6.1	2	0	4	0	0	5	6.1
na	Uncharacterized protein	F7GMK4	Macaca mulatta	41.748		1	2	2	3	1	0	3	31.5	1	1	2	1	0	2	16.5
na	Uncharacterized protein	F7GMQ8	Macaca mulatta	61		1	4	4	3	2	2	4	26.9	3	3	2	2	2	3	19.2
SLC5A1	Solute carrier family 5 member 1	F7GMX1	Macaca mulatta	9.2346		1	1	1	5	0	0	5	10.4	1	1	5	0	0	5	10.4
IDH1	Isocitrate dehydrogenase [NADP]	F7GN57	Macaca mulatta	39.526		0	7	14	7	7	5	16	40.3	7	14	7	7	5	16	40.3
na	Uncharacterized protein	F7GNC7	Macaca mulatta	4.6248		0	1	2	0	2	1	2	15.1	1	2	0	2	1	2	15.1
NT5E	5-nucleotidase ecto	F7GPZ7	Macaca mulatta	3.8588		0	0	0	2	0	0	2	5.7	0	0	2	0	0	2	5.7
HEXA	Beta-hexosaminidase	F7GQ47	Macaca mulatta	2.4808		0	1	0	1	1	0	2	3.5	1	0	1	1	0	2	3.5
NPTN	Neuroplastin isoform d	F7GQ72	Macaca mulatta	5.0474		0	1	1	2	0	1	3	13.7	1	1	2	0	1	3	13.7
GALM	Aldose 1-epimerase	F7GQT3	Macaca mulatta	5.6321		0	1	3	2	1	0	3	13.5	1	3	2	1	0	3	13.5
GMPPB	GDP-mannose pyrophosphorylase B	F7GRE3	Macaca mulatta	1.2633		0	0	2	0	0	0	2	7.8	0	2	0	0	0	2	7.8
EEF1D	Eukaryotic translation elongation factor 1 delta	F7GRR9	Macaca mulatta	2.1273		0	0	1	0	0	1	2	4.2	0	1	0	0	1	2	4.2
C9	Complement C9	F7GRY2	Macaca mulatta	9.0388		1	2	1	2	1	0	3	7	2	1	2	1	0	3	7
ACACB	Acetyl-CoA carboxylase beta	F7GSL6	Macaca mulatta	53.935		0	4	1	7	2	0	9	5.9	4	1	7	2	0	9	5.9
HSP90AB1	Heat shock protein 90 alpha family class B member 1	F7GST0	Macaca mulatta	7.351		1	2	2	1	1	0	4	7.6	2	2	1	1	0	4	7.6
TOR2A	Prosalusin precursor	F7GTV9	Macaca mulatta	4.4593		0	1	2	1	1	0	2	9.9	1	2	1	1	0	2	9.9
ACSL3	Acyl-CoA synthetase long chain family member 3	F7GUH7	Macaca mulatta	54.279		0	10	7	9	0	0	14	27.2	10	7	9	0	0	14	27.2
EIF4A2	Eukaryotic initiation factor 4A-II	F7GUR7	Macaca mulatta	3.9006		0	0	0	0	2	0	2	8	0	0	0	2	0	2	8
MATN3	Matrilin 3	F7GV78	Macaca mulatta	15.488		1	0	0	2	0	2	4	15.1	0	0	2	0	2	4	15.1
MYOF	Myoferlin	F7GXE2	Macaca mulatta	11.151		0	1	1	6	0	0	7	5.1	1	1	6	0	0	7	5.1
na	Uncharacterized protein	F7GY91	Macaca mulatta	7.5351		0	4	3	5	3	1	5	25.9	2	1	2	1	0	2	12.7
PLN2	Perilipin	F7GZC0	Macaca mulatta	323.31		1	27	28	30	25	23	32	66.7	27	28	30	25	23	32	66.7
GNA11	G protein subunit alpha 11	F7GZP9	Macaca mulatta	18.645		0	2	2	5	0	1	5	19.2	2	2	5	0	1	5	19.2
ANXA2	Annexin	F7H0C6	Macaca mulatta	21.741		1	1	10	0	1	1	10	39.2	1	10	0	1	1	10	39.2
PFN1	Profilin	F7H2A5	Macaca mulatta	4.1635		1	0	1	2	0	0	2	22.9	0	1	2	0	0	2	22.9
RPS7	40S ribosomal protein S7	F7H2G1	Macaca mulatta	6.3239		0	0	1	0	1	0	2	17.4	0	1	0	1	0	2	17.4
na	Uncharacterized protein	F7H3D9	Macaca mulatta	5.2624		0	1	1	2	0	0	2	12.8	1	1	2	0	0	2	12.8
CTSC	Dipeptidyl peptidase 1 isoform a preproprotein	F7H3F1	Macaca mulatta	10.76		1	3	1	7	0	0	7	19.4	3	1	7	0	0	7	19.4
NME2	Nucleoside diphosphate kinase	F7H6X5	Macaca mulatta	2.6138		1	1	0	2	2	0	2	14.5	1	0	2	2	0	2	14.5
CTSD	Cathepsin D preproprotein	F7H7Y3	Macaca mulatta	5.9501		1	1	3	1	4	0	5	12.6	1	3	1	4	0	5	12.6
TUBA1C	Tubulin alpha chain	F7H8S5	Macaca mulatta	11.727		0	0	2	1	1	1	2	8.7	0	2	1	1	1	2	8.7
ACO1	Aconitase 1	F7HA06	Macaca mulatta	12.425		0	1	1	9	0	0	9	13.7	1	1	9	0	0	9	13.7
EHD4	EH domain containing 4	F7HAE5	Macaca mulatta	31.482		1	2	5	4	0	1	5	11.6	2	5	4	0	1	5	11.6
AFM	Afamin	F7HAH7	Macaca mulatta	2.3603		0	1	0	1	0	0	2	3.8	1	0	1	0	0	2	3.8
GRN	Granulin precursor	F7HAN1	Macaca mulatta	24.81		1	5	1	11	3	0	14	32.2	5	1	11	3	0	14	32.2
LRG1	Leucine rich alpha-2-glycoprotein 1	F7HCV8	Macaca mulatta	162.72		0	11	17	9	12	8	19	58	11	17	9	12	8	19	58
KRT24	Keratin 24	F7HDL0	Macaca mulatta	5.6042		0	0	2	1	1	0	2	3.6	0	2	1	1	0	2	3.6
C16orf89	Chromosome 16 open reading frame 89	F7HE33	Macaca mulatta	14.912		0	0	2	1	6	0	8	24.9	0	2	1	6	0	8	24.9
NAGLU	N-acetyl-alpha-glucosaminidase	F7HF51	Macaca mulatta	32.69		0	0	1	3	0	0	3	7.6	0	1	3	0	0	3	7.6
PPIB	Peptidyl-prolyl cis-trans isomerase	F7HFK5	Macaca mulatta	40.555		0	5	10	6	4	2	11	50.9	5	10	6	4	2	11	50.9
IL19	Interleukin 19	F7HHY0	Macaca mulatta	12.551		0	0	2	0	0	0	2	6.8	0	2	0	0	0	2	6.8
LOC100424162	Uncharacterized protein	F7HII5	Macaca mulatta	3.0791		0	2	1	0	1	1	4	8.7	0	0	0	0	0	0	0
RAB11A	RAB11A, member RAS oncogene family	F7HLD9	Macaca mulatta	12.122		1	4	4	7	2	0	8	36.1	4	3	6	2	0	7	32.4
ANXA5	Annexin	F7HM69	Macaca mulatta	2.8583		1	0	2	0	1	1	2	7.9	0	2	0	1	1	2	7.9
EEF1G	Uncharacterized protein	F7HML3	Macaca mulatta	5.8735		0	0	1	2	1	0	2	6.2	0	1	2	1	0	2	6.2
LOC694593	Uncharacterized protein	F7HMT2	Macaca mulatta	55.496		1	4	3	3	6	4	10	24.7	4	3	3	6	4	10	24.7
VCP	Valosin containing protein	F7HNI0	Macaca mulatta	10.033		0	2	5	0	0	0	5	7.5	2	5	0	0	0	5	7.5
B4GALT4	Beta-1,4-galactosyltransferase 4	F7HPG1	Macaca mulatta	5.9488		0	0	3	1	0	1	3	11	0	3	1	0	1	3	11
LDHB	L-lactate dehydrogenase	F7HQ10	Macaca mulatta	52.981		0	8	12	9	8	3	12	33.2	8	12	9	8	3	12	33.2
TM9SF4	Transmembrane 9 superfamily member	F7HRT0	Macaca mulatta	1.6351		0	0	0	0	2	0	2	4.4	0	0	0	2	0	2	4.4
SDCBP	Syntenin-1 isoform 3	F7HUA1	Macaca mulatta	19.014		0	1	3	0	1	0	3	19.9	1	3	0	1	0	3	19.9
FABP3	Fatty acid binding protein 3	G7MI71	Macaca mulatta	276.99		1	8	11	10	8	8	12	69.9	8	11	10	8	8	12	69.9
SND1	Staphylococcal nuclease and tudor domain containing 1	G7MMA3	Macaca mulatta	2.2367		0	2	1	1	0	0	3	3.5	2	1	1	0	0	3	3.5
MDH2	Malate dehydrogenase	G7MNY8	Macaca mulatta	3.8151		0	0	3	0	0	0	3	11.8	0	3	0	0	0	3	11.8
ACSL1	Acyl-CoA synthetase long chain family member 1	G7MSE1	Macaca mulatta	323.31		0	12	22	23	7	6	30	48.1	12	22	23	7	6	30	48.1
MFGE8	Milk fat globule-EGF factor 8 protein	G7MYS0	Macaca mulatta	323.31		0	23	27	23	21	12	30	87.1	23	27	23	21	12	30	87.1
RPS18	Uncharacterized protein	G7N7R0	Macaca mulatta	4.4667		0	4	2	0	2	0	4	18.4	4	2	0	2	0	4	18.4
RAB7A	RAB7A, member RAS oncogene family	G7N7V5	Macaca mulatta	16.387		0	2	2	4	3	0	6	31.4	2	2	4	3	0	6	31.4
RAB10	RAB10, member RAS oncogene family	G7N9K6	Macaca mulatta	5.8774		1	2	2	2	2	1	2	11.5	2	2	2	2	1	2	11.5
TM9SF2	Transmembrane 9 superfamily member	G7NJJ2	Macaca mulatta	11.124		0	0	1	1	3	0	4	7.5	0	1	1	3	0	4	7.5
HBA2	Hemoglobin alpha chain	G7NQC3	Macaca mulatta	21.415		1	2	5	5	1	2	5	42.3	2	5	5	1	2	5	42.3
CAPN6	Calpain-6	G7NT58	Macaca mulatta	6.3835		0	0	0	6	0	0	6	11.2	0	0	6	0	0	6	11.2
ARF5	ADP-ribosylation factor 5	H9ENQ3	Macaca mulatta	28.627		0	0	2	0	1	0	2	21.7	0	1	0	0	0	1	10
SAR1A	GTP-binding protein SAR1a	H9EQ88	Macaca mulatta	2.4089		0	0	2	1	1	0	3	16.7	0	1	0	1	0	2	11.1
LPL	Lipoprotein lipase	H9FUD6	Macaca mulatta	275.82		0	5	10	14	13	6	14	40.8	5	10	14	13	6	14	40.8
P4HB	Protein disulfide-isomerase	H9FV20	Macaca mulatta	173.91		0	7	10	8	7	5	17	44.1	7	10	8	7	5	17	44.1
BSG	Basigin (Ok blood group)	H9FYZ1	Macaca mulatta	20.283		0	1	3	3	5	0	6	33.7	1	3	3	5	0	6	33.7
UBE2N	Ubiquitin-conjugating enzyme E2 N	H9FZA7	Macaca mulatta	3.8785		0	1	1	0	2	0	2	20.4	1	1	0	2	0	2	20.4
na	Uncharacterized protein	H9H2M7	Macaca mulatta	105.72		1	2	4	3	3	2	4	27.7	2	4	3	3	2	4	27.7
na	Uncharacterized protein	H9H2N4	Macaca mulatta	2.8191		0	2	0	2	0	0	2	8.7	2	0	2	0	0	2	8.7
na	Uncharacterized protein	H9H2V9	Macaca mulatta	323.31		1	15	8	20	12	11	21	63.9	15	8	20	12	11	21	63.9
na	Uncharacterized protein	H9H302	Macaca mulatta	21.212		0	2	2	1	0	1	2	29.6	2	2	1	0	1	2	29.6
DDT	D-dopachrome decarboxylase	H9H305	Macaca mulatta	5.9941		0	0	2	2	0	2	4	33.1	0	2	2	0	2	4	33.1
SLC25A4	Solute carrier family 25 member 4	H9H364	Macaca mulatta	1.6679		0	0	2	1	0	0	2	8.7	0	2	1	0	0	2	8.7
na	Uncharacterized protein	H9H365	Macaca mulatta	28.435		0	2	1	1	1	0	2	15.6	1	1	1	1	0	1	7.8
ENO3	Enolase 3	H9H3J2	Macaca mulatta	23.216		1	1	2	2	2	2	2	8.4	1	2	2	2	2	2	8.4
PRDX5	Peroxiredoxin 5	H9H3L9	Macaca mulatta	2.7621		0	0	2	0	1	0	3	36.1	0	2	0	1	0	3	36.1
CFH	Uncharacterized protein	H9H3P6	Macaca mulatta	176.45		0	25	10	29	3	2	35	42.7	25	10	29	3	2	35	42.7
IGHV3-49	Immunoglobulin heavy variable 3-49	H9H423	Macaca mulatta	3.7377		0	2	0	1	1	0	2	13.5	2	0	1	1	0	2	13.5
NASP	Alcohol dehydrogenase	H9H450	Macaca mulatta	36.643		0	3	9	7	7	5	12	41.5	3	9	7	7	5	12	41.5
LOC723514	Uncharacterized protein	H9H493	Macaca mulatta	18.71		0	0	2	1	1	0	2	10.7	0	2	1	1	0	2	10.7
LCN2	Lipocalin 2	H9H4D4	Macaca mulatta	323.31		1	7	9	9	6	4	11	61.1	7	9	9	6	4	11	61.1
na	Uncharacterized protein	H9H4U4	Macaca mulatta	4.632		0	2	1	1	1	1	2	14	1	1	1	1	1	1	8.1
RHOC	Ras homolog family member C	H9Z1L0	Macaca mulatta	27.259		0	2	4	4	5	0	7	45.1	0	0	1	1	0	2	18.7
CNP	2,3-cyclic-nucleotide 3-phosphodiesterase	H9Z590	Macaca mulatta	307.13		0	7	10	14	9	4	17	37.5	7	10	14	9	4	17	37.5
GNB2	G protein subunit beta 2	H9Z7W5	Macaca mulatta	3.5691		0	0	1	2	0	0	3	13.2	0	1	2	0	0	3	13.2
GSTP1	Glutathione S-transferase P1	H9Z845	Macaca mulatta	6.5876		1	0	2	0	0	0	2	17.1	0	2	0	0	0	2	17.1
CST6	Cystatin	I0FHZ6	Macaca mulatta	4.4615		0	2	1	0	0	2	3	28.9	2	1	0	0	2	3	28.9
HIST1H2BK	Histone H2B	I0FVV7	Macaca mulatta	6.2032		0	0	3	5	0	0	6	40.5	0	3	5	0	0	6	40.5
SELENBP1	Selenium-binding protein 1	I2CVY8	Macaca mulatta	4.652		1	0	0	0	6	0	6	19.5	0	0	0	6	0	6	19.5
APOE	Apolipoprotein E	I2CYL7	Macaca mulatta	129.56		0	10	8	12	6	3	13	47.3	10	8	12	6	3	13	47.3
CST3	Cystatin-C	O19092	Macaca mulatta	34.697		0	4	4	6	1	4	7	37.7	4	4	6	1	4	7	37.7
APOA2	Apolipoprotein A-II	P02653	Macaca mulatta	63.504		0	2	2	0	0	0	2	57.1	2	2	0	0	0	2	57.1
TPI1	Triosephosphate isomerase	P15426	Macaca mulatta	72.219		0	5	8	5	3	0	9	51	5	8	5	3	0	9	51
LYZ	Lysozyme C	P30201	Macaca mulatta	323.31		1	8	8	10	6	6	10	75	8	8	10	6	6	10	75
ALB	Serum albumin (Fragment)	Q28522	Macaca mulatta	323.31		0	55	61	61	48	53	70	90.3	27	27	31	23	26	34	49.7
ABCG2	ATP-binding cassette sub-family G member 2	Q5MB13	Macaca mulatta	69.735		0	5	9	18	4	4	19	30.1	5	9	18	4	4	19	30.1
CD36	CD36 molecule	Q6J512	Macaca mulatta	287.08		0	14	18	18	14	8	22	57.2	14	18	18	14	8	22	57.2
N/A	Trypsin	P00761	Sus sucrofa	323.31	✓		4	4	5	5	4	6	31.2	4	4	5	5	4	6	31.2
CSN1S1	Alpha-S1-casein	P02662	Bos taurus	58.396	✓		8	4	3	4	2	8	40.7	8	4	3	4	2	8	40.7
CSN1S1	Alpha-S1-casein	P02663	Bos taurus	29.626	✓		0	3	2	3	0	3	14.5	0	3	2	3	0	3	14.5
CSN2	Beta-casein	P02666	Bos taurus	49.395	✓		2	0	0	0	0	2	12.4	2	0	0	0	0	2	12.4
CSN3	Kappa-casein	P02668	Bos taurus	12.561	✓		2	3	0	1	0	3	22.5	2	3	0	1	0	3	22.5
ALB	Serum albumin	P02769	Bos taurus	34.655	✓		0	4	6	0	0	6	10.9	0	4	6	0	0	6	10.9
KRT1	Keratin, type II cytoskeletal 1	P04264	Homo sapiens	323.31	✓		29	29	28	30	19	37	54	2	1	5	3	1	5	15.2
KRT10	Keratin, type I cytoskeletal 10	P13645	Homo sapiens	306.31	✓		22	24	27	22	14	32	54.6	14	15	19	14	8	22	43
KRT9	Keratin, type I cytoskeletal 9	P35527	Homo sapiens	249.89	✓		12	18	16	13	9	23	49.4	6	8	8	6	5	9	25
KRT2	Keratin, type II cytoskeletal 2 epidermal	P35908	Homo sapiens	323.31	✓		18	16	22	10	8	25	38.3	14	10	14	7	5	16	27
C3	Complement C3	Q2UVX4	Bos taurus	1.3781	✓		0	0	1	1	0	2	2.1	0	0	1	1	0	2	2.1
					✓
					✓
					✓
					✓
					✓
					✓
					✓
					✓
					✓
					✓
					✓
					✓
					✓
					✓
