# Supplementary material for: Faecal proteomics as a novel method to study mammalian behaviour and physiology
Source: Mol Ecol Resour. 2021 Apr 8;21(6):1808–19. doi: 10.1111/1755-0998.13380 (PMC8360081; doi:10.1111/1755-0998.13380)
Supplement: Supplementary file 3 — Table S3 [file MEN-21-1808-s001.xlsx]

## Sheet: supplementary_table_3
Supplementary Table 3. List of detected protein groups from Japanese macaque fecal samples. Protein groups that are shared with rhesus macaque milk proteome (Beck et al., 2015) have ‘1’ in the ‘Common’ column, and otherwise ‘0’. Contaminant protein groups have a tick mark in the ‘Contamination’ column. Sample names correspond with those shown in Table 1 along with the experimental blanks (MF04, M…
Gene name	Protein name	Protein ID	Organism	Score	Contaminant	Common	Razor + Unique peptides															Unique peptides
							MF05	MF06	MF07	MF10	MF11	MF12	MF03	MF02	MF00	MF01	MF04	MF08	MF09	Total	Coverage (%)	MF05	MF06	MF07	MF10	MF11	MF12	MF03	MF02	MF00	MF01	MF04	MF08	MF09	Total	Coverage (%)
HBA1	Uncharacterized protein	A0A140TAV0	Macaca mulatta	323.31		0	3	0	14	8	2	1	3	1	1	1	0	0	0	14	92.4	0	0	5	1	0	0	0	0	0	0	0	0	0	5	29.8
N/A	Uncharacterized protein	A0A1D5Q0Q7	Macaca mulatta	12.69		0	2	0	0	0	0	0	0	0	0	0	0	0	0	2	6.3	2	0	0	0	0	0	0	0	0	0	0	0	0	2	6.3
PIP	Prolactin induced protein	A0A1D5Q145	Macaca mulatta	48.308		0	0	2	0	0	0	0	0	0	0	0	0	0	0	2	13	0	2	0	0	0	0	0	0	0	0	0	0	0	2	13
CDA	Cytidine deaminase	A0A1D5Q187	Macaca mulatta	14.772		0	0	1	1	0	0	0	0	0	0	0	0	0	0	2	28.1	0	1	1	0	0	0	0	0	0	0	0	0	0	2	28.1
HSD17B12	Hydroxysteroid 17-beta dehydrogenase 12	A0A1D5Q1P0	Macaca mulatta	11.688		0	2	0	0	0	0	0	0	0	0	0	0	0	0	2	14	2	0	0	0	0	0	0	0	0	0	0	0	0	2	14
TNNI2	Troponin I2, fast skeletal type	A0A1D5Q2L5	Macaca mulatta	11.896		0	0	0	0	1	1	1	0	0	0	0	0	0	0	2	6.2	0	0	0	1	1	1	0	0	0	0	0	0	0	2	6.2
LOC721200	Uncharacterized protein	A0A1D5Q2R8	Macaca mulatta	94.312		1	2	1	8	0	0	0	1	0	0	0	0	0	0	9	7.5	2	1	8	0	0	0	1	0	0	0	0	0	0	9	7.5
S100A14	S100 calcium binding protein A14	A0A1D5Q2Z9	Macaca mulatta	38.513		0	1	0	0	0	2	0	0	0	0	0	0	0	0	3	27.9	1	0	0	0	2	0	0	0	0	0	0	0	0	3	27.9
FABP5	Uncharacterized protein	A0A1D5Q399	Macaca mulatta	43.227		0	3	0	0	0	0	0	0	0	0	0	0	0	0	3	22	3	0	0	0	0	0	0	0	0	0	0	0	0	3	22
IGHM	Immunoglobulin heavy constant mu	A0A1D5Q3R9	Macaca mulatta	202.6		1	0	7	6	1	1	1	5	5	0	1	0	0	0	12	27.3	0	7	6	1	1	1	5	5	0	1	0	0	0	12	27.3
BPNT1	3(2), 5-bisphosphate nucleotidase 1	A0A1D5Q3T2	Macaca mulatta	11.74		0	2	0	0	0	0	0	0	0	0	0	0	0	0	2	8.5	2	0	0	0	0	0	0	0	0	0	0	0	0	2	8.5
SRI	Uncharacterized protein	A0A1D5Q407	Macaca mulatta	65.736		0	3	1	3	0	3	0	2	2	0	1	0	0	0	6	54.8	3	1	3	0	3	0	2	2	0	1	0	0	0	6	54.8
RAP1A	RAP1A, member of RAS oncogene family	A0A1D5Q4F6	Macaca mulatta	11.345		1	0	0	0	0	1	0	1	0	0	0	0	0	0	2	19.5	0	0	0	0	1	0	1	0	0	0	0	0	0	2	19.5
EVPL	Envoplakin	A0A1D5Q579	Macaca mulatta	42.925		0	3	0	0	0	0	0	0	0	0	0	0	0	0	3	2.3	3	0	0	0	0	0	0	0	0	0	0	0	0	3	2.3
N/A	Uncharacterized protein	A0A1D5Q690	Macaca mulatta	11.535		0	1	0	1	0	0	0	0	0	0	0	0	0	0	2	6.6	1	0	1	0	0	0	0	0	0	0	0	0	0	2	6.6
WDR83OS	Alpha-mannosidase	A0A1D5Q6A5	Macaca mulatta	70.492		1	0	4	2	1	1	1	0	0	0	0	0	0	0	6	5.2	0	4	2	1	1	1	0	0	0	0	0	0	0	6	5.2
N/A	L-lactate dehydrogenase	A0A1D5Q706	Macaca mulatta	18.349		0	1	0	1	0	1	0	0	0	0	0	0	0	0	3	13.2	1	0	1	0	1	0	0	0	0	0	0	0	0	3	13.2
RAN	GTP-binding nuclear protein Ran	A0A1D5Q7K4	Macaca mulatta	17.153		0	2	0	0	0	0	1	0	0	0	0	0	0	0	3	15.3	2	0	0	0	0	1	0	0	0	0	0	0	0	3	15.3
RPS20	Uncharacterized protein	A0A1D5Q7W9	Macaca mulatta	11.608		0	1	0	0	0	1	0	0	0	0	0	0	0	0	2	47.8	1	0	0	0	1	0	0	0	0	0	0	0	0	2	47.8
B2M	Beta-2-microglobulin	A0A1D5Q7X4	Macaca mulatta	73.792		1	1	0	1	0	2	0	1	0	0	0	0	0	0	3	30.9	1	0	1	0	2	0	1	0	0	0	0	0	0	3	30.9
MUC1	Mucin 1, cell surface associated	A0A1D5Q9X6	Macaca mulatta	81.36		0	0	0	1	0	0	0	1	0	0	0	0	0	0	2	14.1	0	0	1	0	0	0	1	0	0	0	0	0	0	2	14.1
YWHAZ	Uncharacterized protein	A0A1D5QAJ7	Macaca mulatta	66.892		1	5	2	2	1	0	2	2	2	1	0	0	0	0	7	30.6	5	2	2	1	0	2	2	2	1	0	0	0	0	7	30.6
LOC721083	Uncharacterized protein	A0A1D5QBA2	Macaca mulatta	111.23		0	0	2	1	1	0	1	0	0	0	0	0	0	0	2	24.4	0	1	0	0	0	0	0	0	0	0	0	0	0	1	11.8
CD36	CD36 molecule	A0A1D5QBI7	Macaca mulatta	140		0	1	6	0	0	0	0	0	0	1	0	0	0	0	6	10.4	1	6	0	0	0	0	0	0	1	0	0	0	0	6	10.4
N/A	Uncharacterized protein	A0A1D5QBY1	Macaca mulatta	186.29		0	3	0	0	0	0	0	0	0	0	0	0	0	0	3	43.4	3	0	0	0	0	0	0	0	0	0	0	0	0	3	43.4
KRTAP7-1	Keratin associated protein 7-1 (gene/pseudogene)	A0A1D5QCW1	Macaca mulatta	52.267		0	0	1	0	1	2	0	1	0	0	0	0	0	0	2	28.7	0	1	0	1	2	0	1	0	0	0	0	0	0	2	28.7
SSBP1	Single stranded DNA binding protein 1	A0A1D5QD86	Macaca mulatta	12.387		0	0	0	2	1	1	1	0	1	0	0	0	0	0	2	20	0	0	2	1	1	1	0	1	0	0	0	0	0	2	20
ATP5F1A	ATP synthase subunit alpha	A0A1D5QD91	Macaca mulatta	154.03		1	3	1	3	1	4	6	6	5	3	3	0	0	0	15	29.9	3	1	1	1	3	4	3	3	0	1	0	0	0	11	21.5
MYH9	Myosin heavy chain 9	A0A1D5QDK8	Macaca mulatta	60.688		0	3	0	0	0	0	1	0	1	0	1	0	0	0	5	2.7	3	0	0	0	0	0	0	1	0	1	0	0	0	4	2.1
LOC720898	Uncharacterized protein	A0A1D5QE93	Macaca mulatta	323.31		0	2	4	2	2	0	0	0	0	0	0	0	0	0	8	5.8	2	4	2	2	0	0	0	0	0	0	0	0	0	8	5.8
PHB	Prohibitin	A0A1D5QEB4	Macaca mulatta	11.701		0	0	0	0	0	1	0	1	0	0	0	0	0	0	2	14.2	0	0	0	0	1	0	1	0	0	0	0	0	0	2	14.2
HP	Haptoglobin precursor	A0A1D5QFA7	Macaca mulatta	10.999		0	0	0	2	0	0	0	0	0	0	0	0	0	0	2	8.3	0	0	2	0	0	0	0	0	0	0	0	0	0	2	8.3
MYH7	Myosin heavy chain 7	A0A1D5QFZ1	Macaca mulatta	70.041		0	0	0	3	2	1	4	2	2	1	3	0	0	0	6	3	0	0	2	1	1	3	1	1	0	2	0	0	0	5	2.4
RPS5	Ribosomal protein S5	A0A1D5QGE5	Macaca mulatta	140.6		0	2	0	2	2	1	2	1	1	0	2	0	0	0	5	29.1	2	0	2	2	1	2	1	1	0	2	0	0	0	5	29.1
ECHS1	Enoyl-CoA hydratase, short chain 1	A0A1D5QGP4	Macaca mulatta	12.537		0	2	0	0	0	0	0	0	0	0	0	0	0	0	2	10	2	0	0	0	0	0	0	0	0	0	0	0	0	2	10
CALR	Calreticulin precursor	A0A1D5QH62	Macaca mulatta	19.648		0	0	0	1	0	1	0	2	0	0	2	0	0	0	3	4.5	0	0	1	0	1	0	2	0	0	2	0	0	0	3	4.5
N/A	Peptidyl-prolyl cis-trans isomerase	A0A1D5QHK7	Macaca mulatta	23.757		0	2	0	2	0	0	0	1	0	0	0	0	0	0	4	32.7	1	0	1	0	0	0	1	0	0	0	0	0	0	2	18.2
YWHAE	Uncharacterized protein	A0A1D5QIF8	Macaca mulatta	35.77		0	2	1	1	2	0	1	1	1	1	0	0	0	0	4	30.8	2	1	0	0	0	0	0	0	0	0	0	0	0	2	19.2
N/A	Uncharacterized protein	A0A1D5QJB4	Macaca mulatta	29.248		0	3	0	0	0	0	0	0	0	0	0	0	0	0	3	23.1	3	0	0	0	0	0	0	0	0	0	0	0	0	3	23.1
SMR3B	Submaxillary gland androgen regulated protein 3B	A0A1D5QK01	Macaca mulatta	38.81		0	0	0	2	0	0	0	2	2	0	2	0	0	0	2	65.8	0	0	2	0	0	0	2	2	0	2	0	0	0	2	65.8
FUOM	Fucose mutarotase	A0A1D5QKG1	Macaca mulatta	13.884		0	1	0	1	0	0	0	1	1	0	1	0	0	0	2	31.5	1	0	1	0	0	0	1	1	0	1	0	0	0	2	31.5
RAB18	Ras-related protein Rab-18	A0A1D5QMG4	Macaca mulatta	19.112		0	0	3	1	0	0	0	0	0	0	0	0	0	0	3	20.3	0	3	1	0	0	0	0	0	0	0	0	0	0	3	20.3
N/A	Uncharacterized protein	A0A1D5QMG6	Macaca mulatta	11.483		0	0	2	0	0	0	0	0	0	0	0	0	0	0	2	12	0	2	0	0	0	0	0	0	0	0	0	0	0	2	12
SLC25A13	Solute carrier family 25 member 13	A0A1D5QP46	Macaca mulatta	31.302		0	2	0	0	1	0	2	1	1	0	1	0	0	0	4	8.9	2	0	0	1	0	2	1	1	0	1	0	0	0	4	8.9
MIF	Macrophage migration inhibitory factor	A0A1D5QP80	Macaca mulatta	18.508		0	2	0	0	0	0	0	0	0	0	0	0	0	0	2	18.5	2	0	0	0	0	0	0	0	0	0	0	0	0	2	18.5
TPM4	Tropomyosin 4	A0A1D5QPF6	Macaca mulatta	223.3		0	0	0	3	2	1	3	3	2	2	2	0	0	0	4	16.8	0	0	1	1	0	1	1	0	1	1	0	0	0	2	8.4
N/A	Uncharacterized protein	A0A1D5QPJ3	Macaca mulatta	92.673		0	0	2	0	0	0	0	0	0	0	0	0	0	0	2	29.6	0	2	0	0	0	0	0	0	0	0	0	0	0	2	29.6
MTTP	Microsomal triglyceride transfer protein	A0A1D5QPT2	Macaca mulatta	35.954		0	2	0	0	0	0	0	0	0	0	0	0	0	0	2	3.7	2	0	0	0	0	0	0	0	0	0	0	0	0	2	3.7
HPX	Hemopexin	A0A1D5QPV6	Macaca mulatta	18.399		0	0	0	3	0	0	0	0	0	0	0	0	0	0	3	9.2	0	0	3	0	0	0	0	0	0	0	0	0	0	3	9.2
TPI1	Triosephosphate isomerase	A0A1D5QQG5	Macaca mulatta	12.045		0	0	0	0	1	0	1	0	1	0	0	0	0	0	2	15.6	0	0	0	1	0	1	0	1	0	0	0	0	0	2	15.6
RPL5	Uncharacterized protein	A0A1D5QQN2	Macaca mulatta	11.626		0	2	0	0	0	0	0	0	0	0	0	0	0	0	2	24.3	2	0	0	0	0	0	0	0	0	0	0	0	0	2	24.3
EEF2	Elongation factor 2	A0A1D5QQX5	Macaca mulatta	91.375		1	3	0	2	2	1	1	0	0	0	0	0	0	0	6	5.6	3	0	2	2	1	1	0	0	0	0	0	0	0	6	5.6
LOC701315	Uncharacterized protein	A0A1D5QRN4	Macaca mulatta	26.897		0	1	4	3	1	0	0	1	0	0	0	0	0	0	4	9.5	1	4	3	1	0	0	1	0	0	0	0	0	0	4	9.5
UBA52	Ubiquitin-60S ribosomal protein L40	A0A1D5QSP5	Macaca mulatta	257.74		1	2	5	2	2	3	2	3	3	2	2	0	1	0	7	34.4	2	4	1	1	1	1	2	2	1	1	0	1	0	5	32.8
ATP5PB	ATP synthase F(0) complex subunit B1, mitochondrial	A0A1D5QSQ7	Macaca mulatta	14.118		0	0	1	0	0	1	0	0	0	0	0	0	0	0	2	15.9	0	1	0	0	1	0	0	0	0	0	0	0	0	2	15.9
CCT5	Chaperonin containing TCP1 subunit 5	A0A1D5QSX4	Macaca mulatta	12.689		0	1	0	1	0	0	0	0	0	0	0	0	0	0	2	4.9	1	0	1	0	0	0	0	0	0	0	0	0	0	2	4.9
IGFBP1	Insulin like growth factor binding protein 1	A0A1D5QTL3	Macaca mulatta	40.736		0	4	0	0	0	0	0	0	0	0	0	0	0	0	4	23.1	4	0	0	0	0	0	0	0	0	0	0	0	0	4	23.1
UGP2	UTP--glucose-1-phosphate uridylyltransferase	A0A1D5QVG3	Macaca mulatta	13.151		1	0	1	0	0	0	0	1	0	0	0	0	0	0	2	6.9	0	1	0	0	0	0	1	0	0	0	0	0	0	2	6.9
N/A	Uncharacterized protein	A0A1D5QW02	Macaca mulatta	12.393		0	2	0	0	0	0	0	0	0	0	0	0	0	0	2	12.4	2	0	0	0	0	0	0	0	0	0	0	0	0	2	12.4
N/A	Uncharacterized protein	A0A1D5QWP0	Macaca mulatta	14.651		1	0	2	0	0	0	0	0	0	0	0	0	0	0	2	22.2	0	1	0	0	0	0	0	0	0	0	0	0	0	1	22.2
PHB2	Uncharacterized protein	A0A1D5QXC5	Macaca mulatta	18.992		0	1	0	2	1	1	1	1	2	1	1	0	0	0	3	12.3	1	0	2	1	1	1	1	2	1	1	0	0	0	3	12.3
CTSA	Carboxypeptidase	A0A1D5QXD6	Macaca mulatta	58.389		0	2	0	0	0	0	0	0	0	0	0	0	0	0	2	5.2	2	0	0	0	0	0	0	0	0	0	0	0	0	2	5.2
TTR	Transthyretin	A0A1D5QXZ0	Macaca mulatta	323.31		1	5	7	2	0	0	0	0	0	0	0	0	0	0	7	60.5	5	7	2	0	0	0	0	0	0	0	0	0	0	7	60.5
MYL10	Myosin light chain 10	A0A1D5QYG0	Macaca mulatta	16.137		0	0	0	1	1	2	2	2	1	1	2	0	0	0	2	14.3	0	0	1	1	2	2	2	1	1	2	0	0	0	2	14.3
PODN	Podocan	A0A1D5QYU8	Macaca mulatta	11.476		0	2	0	0	0	0	0	0	0	0	0	0	0	0	2	5.2	2	0	0	0	0	0	0	0	0	0	0	0	0	2	5.2
HSPA4	Heat shock protein family A (Hsp70) member 4	A0A1D5QYW2	Macaca mulatta	21.29		0	2	0	0	0	0	0	0	0	0	0	0	0	0	2	6.3	2	0	0	0	0	0	0	0	0	0	0	0	0	2	6.3
SERPINA5	Plasma serine protease inhibitor precursor	A0A1D5QZ04	Macaca mulatta	12.028		0	0	1	0	1	0	0	0	0	0	0	0	0	0	2	6.4	0	1	0	1	0	0	0	0	0	0	0	0	0	2	6.4
ACTN4	Actinin alpha 4	A0A1D5R031	Macaca mulatta	291.85		0	4	1	10	6	7	10	7	10	6	9	0	0	0	16	19.3	3	1	5	2	3	4	4	4	2	4	0	0	0	7	10.9
FTH1	Ferritin	A0A1D5R0P8	Macaca mulatta	114.97		0	0	1	3	1	1	0	2	1	0	0	0	0	0	4	39.9	0	1	3	1	1	0	2	1	0	0	0	0	0	4	39.9
TUBA1C	Tubulin alpha chain	A0A1D5R1V1	Macaca mulatta	238.08		0	5	0	2	0	0	1	2	1	1	1	0	0	0	7	22.5	1	0	0	0	0	0	0	0	0	0	0	0	0	1	3.8
RPS6KA1	Non-specific serine/threonine protein kinase	A0A1D5R395	Macaca mulatta	13.605		0	2	0	0	0	0	0	0	0	0	0	0	0	0	2	4.1	2	0	0	0	0	0	0	0	0	0	0	0	0	2	4.1
LOC106996634	Histone H4	A0A1D5R3S0	Macaca mulatta	323.31		1	4	5	12	14	9	12	12	12	10	9	0	0	0	17	69.8	0	1	2	3	2	3	3	3	2	2	0	0	0	5	20.8
VNN2	Vanin 2	A0A1D5R3T6	Macaca mulatta	115.38		0	0	2	2	0	0	0	1	0	0	0	0	0	0	2	12.4	0	2	2	0	0	0	1	0	0	0	0	0	0	2	12.4
PYGL	Alpha-1,4 glucan phosphorylase	A0A1D5R480	Macaca mulatta	7.4419		0	1	0	0	0	0	0	0	1	0	0	0	0	0	2	3.4	1	0	0	0	0	0	0	0	0	0	0	0	0	1	2.2
RNASET2	Ribonuclease T2	A0A1D5R4E3	Macaca mulatta	19.663		0	0	0	3	0	0	0	0	0	0	0	0	0	0	3	20.3	0	0	3	0	0	0	0	0	0	0	0	0	0	3	20.3
N/A	Uncharacterized protein	A0A1D5R4U5	Macaca mulatta	11.701		0	0	0	0	0	2	0	1	0	0	0	0	0	0	2	23.5	0	0	0	0	2	0	1	0	0	0	0	0	0	2	23.5
ALPL	Alkaline phosphatase	A0A1D5R5B1	Macaca mulatta	16.68		0	0	2	0	0	0	0	0	0	0	0	0	0	0	2	5.7	0	2	0	0	0	0	0	0	0	0	0	0	0	2	5.7
HSPA8	Heat shock cognate 71 kDa protein	A0A1D5R5R1	Macaca mulatta	12.36		0	2	0	0	0	0	1	0	0	0	1	0	0	0	2	5.3	2	0	0	0	0	1	0	0	0	1	0	0	0	2	5.3
LOC706390	Uncharacterized protein	A0A1D5R650	Macaca mulatta	101.86		0	0	1	0	0	0	0	1	0	0	0	0	0	0	2	6.4	0	1	0	0	0	0	1	0	0	0	0	0	0	2	6.4
ANXA3	Annexin	A0A1D5R6K0	Macaca mulatta	23.82		0	3	0	0	0	0	0	0	0	0	0	0	0	0	3	12.6	3	0	0	0	0	0	0	0	0	0	0	0	0	3	12.6
DSP	Desmoplakin	A0A1D5R996	Macaca mulatta	149.23		0	4	1	0	0	1	0	0	0	0	0	0	0	0	5	3	4	1	0	0	1	0	0	0	0	0	0	0	0	5	3
ACE	Angiotensin-converting enzyme	A0A1D5R9B8	Macaca mulatta	323.31		0	1	14	1	0	0	0	0	0	0	0	0	0	0	15	14.2	1	14	1	0	0	0	0	0	0	0	0	0	0	15	14.2
IQGAP1	IQ motif containing GTPase activating protein 1	A0A1D5R9J8	Macaca mulatta	13.024		1	2	0	0	0	0	0	0	0	0	0	0	0	0	2	2.4	2	0	0	0	0	0	0	0	0	0	0	0	0	2	2.4
PRTN3	Proteinase 3	A0A1D5RAJ7	Macaca mulatta	32.759		0	1	2	3	1	0	0	3	0	0	1	0	0	0	4	19.4	1	2	3	1	0	0	3	0	0	1	0	0	0	4	19.4
SDHA	Succinate dehydrogenase [ubiquinone] flavoprotein subunit, mitochondrial	A0A1D5RAR4	Macaca mulatta	12.436		0	0	0	0	0	0	0	2	0	0	0	0	0	0	2	4.5	0	0	0	0	0	0	2	0	0	0	0	0	0	2	4.5
N/A	Uncharacterized protein	A0A1D5RBQ9	Macaca mulatta	135.92		1	1	3	1	0	0	0	0	0	0	0	0	0	0	3	38.1	1	3	1	0	0	0	0	0	0	0	0	0	0	3	38.1
HSPE1	HSPE1-MOB4 readthrough	A0A1D5RC92	Macaca mulatta	88.105		0	1	2	4	2	4	3	4	5	2	1	0	0	0	5	47	1	2	4	2	4	3	4	5	2	1	0	0	0	5	47
GSTM5	Glutathione S-transferase	A0A1D5RDK1	Macaca mulatta	14.362		0	2	0	0	0	0	0	0	0	0	0	0	0	0	2	12.4	2	0	0	0	0	0	0	0	0	0	0	0	0	2	12.4
N/A	Uncharacterized protein	A0A1D5REB6	Macaca mulatta	323.31		0	0	10	3	2	2	2	3	3	2	4	1	1	1	10	59.8	0	9	2	2	2	2	2	2	1	3	1	1	1	9	53.7
JCHAIN	Immunoglobulin J chain precursor	A0A1D5RFA2	Macaca mulatta	88.419		1	0	6	4	1	4	2	0	0	0	0	0	0	0	8	29	0	6	4	1	4	2	0	0	0	0	0	0	0	8	29
CKB	Uncharacterized protein	A0A1D5RHN0	Macaca mulatta	60.271		0	0	0	2	1	2	1	2	2	2	2	0	0	0	2	7.8	0	0	2	1	2	1	2	2	2	2	0	0	0	2	7.8
RPL18	Uncharacterized protein	A0A1D5RIK8	Macaca mulatta	12.214		1	2	0	0	0	0	0	0	0	0	0	0	0	0	2	16.4	2	0	0	0	0	0	0	0	0	0	0	0	0	2	16.4
SERPINB1	Leukocyte elastase inhibitor	A0A1D5RIS2	Macaca mulatta	323.31		0	3	15	2	2	2	1	2	1	3	1	0	0	0	17	48.3	3	14	1	2	2	1	2	1	3	1	0	0	0	16	45.6
LOC694628	Annexin	A0A1D5RJ95	Macaca mulatta	148.24		0	6	0	0	0	0	0	0	0	0	0	0	0	0	6	20.2	6	0	0	0	0	0	0	0	0	0	0	0	0	6	20.2
GM2A	GM2 ganglioside activator	A0A1D5RJB7	Macaca mulatta	306.88		0	0	3	1	1	1	0	0	0	0	0	0	0	0	4	26.3	0	3	1	1	1	0	0	0	0	0	0	0	0	4	26.3
ATP2A1	Calcium-transporting ATPase	A0A1D5RJU0	Macaca mulatta	323.31		0	0	0	10	10	12	14	11	13	11	14	0	0	0	16	11.4	0	0	0	0	0	0	0	0	0	0	0	0	0	0	0
CD59	CD59 glycoprotein precursor	A0A1D5RK97	Macaca mulatta	30.074		1	2	2	3	0	0	0	0	0	0	0	0	0	0	3	23.1	2	2	3	0	0	0	0	0	0	0	0	0	0	3	23.1
CLPS	Colipase	A0A1D5RKG0	Macaca mulatta	323.31		0	4	4	2	2	2	3	2	2	1	1	0	0	0	5	71.3	2	1	0	0	0	0	0	0	0	0	0	0	0	2	27.7
PRDX1	Peroxiredoxin-1	A0A1D5RKT1	Macaca mulatta	17.387		1	1	1	2	0	0	0	1	0	0	1	0	0	0	3	25	1	1	2	0	0	0	1	0	0	1	0	0	0	3	25
MNP1A	Neutrophil defensin 8 precursor	A0A1I7Q478	Macaca mulatta	14.856		0	1	0	0	0	0	0	2	0	0	0	0	0	0	2	10.6	1	0	0	0	0	0	2	0	0	0	0	0	0	2	10.6
tuf	Elongation factor Tu	A0LRL8	Acidothermus cellulolyticus (strain ATCC 43068 / 11B)	39.426		0	0	0	1	2	2	2	2	2	2	2	0	0	0	2	8.3	0	0	0	0	0	0	0	0	0	0	0	0	0	0	0
rplL	50S ribosomal protein L7/L12	A0M3Z0	Gramella forsetii (strain KT0803)	12.884		0	0	0	0	0	1	1	0	0	0	0	0	0	0	2	11.3	0	0	0	0	1	0	0	0	0	0	0	0	0	1	11.3
metK	S-adenosylmethionine synthase	A0Q2Y4	Clostridium novyi (strain NT)	13.268		0	0	0	0	0	0	0	1	0	2	0	0	0	0	2	4.1	0	0	0	0	0	0	1	0	2	0	0	0	0	2	4.1
rpmB	50S ribosomal protein L28	A0ZZV1	Bifidobacterium adolescentis (strain ATCC 15703 / DSM 20083 / NCTC 11814 / E194a)	117.68		0	0	5	3	0	0	0	0	0	0	0	0	0	0	6	65.6	0	5	3	0	0	0	0	0	0	0	0	0	0	6	65.6
rpmF	50S ribosomal protein L32	A0ZZX2	Bifidobacterium adolescentis (strain ATCC 15703 / DSM 20083 / NCTC 11814 / E194a)	91.971		0	0	2	0	0	0	0	0	0	0	0	0	0	0	2	45.3	0	2	0	0	0	0	0	0	0	0	0	0	0	2	45.3
rplS	50S ribosomal protein L19	A0ZZY0	Bifidobacterium adolescentis (strain ATCC 15703 / DSM 20083 / NCTC 11814 / E194a)	12.741		0	0	2	0	0	0	0	0	0	0	0	0	0	0	2	27.3	0	2	0	0	0	0	0	0	0	0	0	0	0	2	27.3
rplU	50S ribosomal protein L21	A0ZZY8	Bifidobacterium adolescentis (strain ATCC 15703 / DSM 20083 / NCTC 11814 / E194a)	93.921		0	0	3	0	0	0	0	0	0	0	0	0	0	0	3	31.4	0	2	0	0	0	0	0	0	0	0	0	0	0	2	31.4
rpmA	50S ribosomal protein L27	A0ZZY9	Bifidobacterium adolescentis (strain ATCC 15703 / DSM 20083 / NCTC 11814 / E194a)	35.568		0	0	2	0	0	0	0	0	0	0	0	0	0	0	2	28.9	0	2	0	0	0	0	0	0	0	0	0	0	0	2	28.9
rpsO	30S ribosomal protein S15	A1A007	Bifidobacterium adolescentis (strain ATCC 15703 / DSM 20083 / NCTC 11814 / E194a)	323.31		0	0	4	1	0	0	1	0	0	0	0	0	0	0	4	51.7	0	4	1	0	0	1	0	0	0	0	0	0	0	4	51.7
rplL	50S ribosomal protein L7/L12	A1A033	Bifidobacterium adolescentis (strain ATCC 15703 / DSM 20083 / NCTC 11814 / E194a)	181.13		0	0	6	1	1	0	2	0	0	0	0	0	0	0	6	56.3	0	6	1	1	0	2	0	0	0	0	0	0	0	6	56.3
rplM	50S ribosomal protein L13	A1A057	Bifidobacterium adolescentis (strain ATCC 15703 / DSM 20083 / NCTC 11814 / E194a)	281.9		0	0	4	0	0	0	0	0	0	0	0	0	0	0	4	59.1	0	4	0	0	0	0	0	0	0	0	0	0	0	4	59.1
rpsS	30S ribosomal protein S19	A1A073	Bifidobacterium adolescentis (strain ATCC 15703 / DSM 20083 / NCTC 11814 / E194a)	87.857		0	0	6	2	0	0	0	0	0	0	0	0	0	0	6	57.6	0	1	0	0	0	0	0	0	0	0	0	0	0	1	23.9
rplV	50S ribosomal protein L22	A1A074	Bifidobacterium adolescentis (strain ATCC 15703 / DSM 20083 / NCTC 11814 / E194a)	105.72		0	0	4	1	0	0	1	0	0	0	0	0	0	0	4	33.6	0	4	1	0	0	1	0	0	0	0	0	0	0	4	33.6
rpsQ	30S ribosomal protein S17	A1A078	Bifidobacterium adolescentis (strain ATCC 15703 / DSM 20083 / NCTC 11814 / E194a)	177.14		0	0	3	1	0	0	0	0	0	0	0	0	0	0	3	43	0	3	1	0	0	0	0	0	0	0	0	0	0	3	43
rplX	50S ribosomal protein L24	A1A080	Bifidobacterium adolescentis (strain ATCC 15703 / DSM 20083 / NCTC 11814 / E194a)	12.71		0	0	2	0	0	0	0	0	0	0	0	0	0	0	2	32.4	0	2	0	0	0	0	0	0	0	0	0	0	0	2	32.4
rplE	50S ribosomal protein L5	A1A081	Bifidobacterium adolescentis (strain ATCC 15703 / DSM 20083 / NCTC 11814 / E194a)	64.599		0	0	5	0	0	0	0	0	0	0	0	0	0	0	5	44.7	0	5	0	0	0	0	0	0	0	0	0	0	0	5	44.7
rplF	50S ribosomal protein L6	A1A084	Bifidobacterium adolescentis (strain ATCC 15703 / DSM 20083 / NCTC 11814 / E194a)	14.425		0	0	2	0	0	0	0	0	0	0	0	0	0	0	2	15.1	0	2	0	0	0	0	0	0	0	0	0	0	0	2	15.1
rpmD	50S ribosomal protein L30	A1A087	Bifidobacterium adolescentis (strain ATCC 15703 / DSM 20083 / NCTC 11814 / E194a)	160.13		0	0	5	2	0	0	2	0	0	0	0	0	0	0	6	67.2	0	5	2	0	0	2	0	0	0	0	0	0	0	6	67.2
rpmE	50S ribosomal protein L31	A1A0I8	Bifidobacterium adolescentis (strain ATCC 15703 / DSM 20083 / NCTC 11814 / E194a)	323.31		0	0	4	1	0	0	0	0	0	0	0	0	0	0	4	71.4	0	4	1	0	0	0	0	0	0	0	0	0	0	4	71.4
rpsL	30S ribosomal protein S12	A1A0S8	Bifidobacterium adolescentis (strain ATCC 15703 / DSM 20083 / NCTC 11814 / E194a)	14.567		0	0	2	0	0	0	0	0	0	0	0	0	0	0	2	28.5	0	2	0	0	0	0	0	0	0	0	0	0	0	2	28.5
rpsG	30S ribosomal protein S7	A1A0S9	Bifidobacterium adolescentis (strain ATCC 15703 / DSM 20083 / NCTC 11814 / E194a)	158.74		0	0	9	2	0	0	0	0	0	0	0	0	0	0	10	62.8	0	8	1	0	0	0	0	0	0	0	0	0	0	8	53.8
tuf	Elongation factor Tu	A1A0T1	Bifidobacterium adolescentis (strain ATCC 15703 / DSM 20083 / NCTC 11814 / E194a)	277.12		0	0	5	1	1	1	0	1	0	0	0	0	0	0	7	28.8	0	4	0	0	0	0	0	0	0	0	0	0	0	4	18.3
eno	Enolase	A1A143	Bifidobacterium adolescentis (strain ATCC 15703 / DSM 20083 / NCTC 11814 / E194a)	39.754		0	0	3	0	0	0	0	0	0	0	0	0	0	0	3	11.1	0	3	0	0	0	0	0	0	0	0	0	0	0	3	11.1
rpsB	30S ribosomal protein S2	A1A1H9	Bifidobacterium adolescentis (strain ATCC 15703 / DSM 20083 / NCTC 11814 / E194a)	49.67		0	0	5	0	0	0	0	0	0	0	0	0	0	0	5	27.6	0	5	0	0	0	0	0	0	0	0	0	0	0	5	27.6
pgk	Phosphoglycerate kinase	A1A1N3	Bifidobacterium adolescentis (strain ATCC 15703 / DSM 20083 / NCTC 11814 / E194a)	11.358		0	0	2	0	0	0	0	0	0	0	0	0	0	0	2	7.5	0	2	0	0	0	0	0	0	0	0	0	0	0	2	7.5
rplI	50S ribosomal protein L9	A1A3H8	Bifidobacterium adolescentis (strain ATCC 15703 / DSM 20083 / NCTC 11814 / E194a)	47.72		0	0	3	0	0	0	0	0	0	0	0	0	0	0	3	27	0	3	0	0	0	0	0	0	0	0	0	0	0	3	27
tuf	Elongation factor Tu	A3CP09	Streptococcus sanguinis (strain SK36)	41.716		0	0	0	2	0	1	1	1	1	1	0	0	0	0	2	4	0	0	0	0	0	0	0	0	0	0	0	0	0	0	0
rpsK	30S ribosomal protein S11	A3DJJ9	Clostridium thermocellum (strain ATCC 27405 / DSM 1237 / NBRC 103400 / NCIMB 10682 / NRRL B-4536 / VPI 7372)	21.203		0	0	0	1	1	1	0	2	1	1	0	0	0	0	3	24.6	0	0	1	0	1	0	2	1	1	0	0	0	0	2	13.4
rplE	50S ribosomal protein L5	A4J123	Desulfotomaculum reducens (strain MI-1)	11.666		0	0	0	0	0	0	0	1	1	0	0	0	0	0	2	11	0	0	0	0	0	0	1	0	0	0	0	0	0	1	4.4
tuf1	Elongation factor Tu 1	A5D5K0	Pelotomaculum thermopropionicum (strain DSM 13744 / JCM 10971 / SI)	48.422		0	0	0	2	2	3	1	0	2	0	0	0	0	0	4	11.8	0	0	0	0	0	0	0	0	0	0	0	0	0	0	0
rplL	50S ribosomal protein L7/L12	A5EX71	Dichelobacter nodosus (strain VCS1703A)	12.3		0	0	0	0	0	2	0	0	0	0	0	0	0	0	2	11.5	0	0	0	0	2	0	0	0	0	0	0	0	0	2	11.5
gltX	Glutamate--tRNA ligase	A5FL73	Flavobacterium johnsoniae (strain ATCC 17061 / DSM 2064 / UW101)	12.09		0	0	0	0	0	0	0	0	1	1	0	0	0	0	2	3.4	0	0	0	0	0	0	0	1	1	0	0	0	0	2	3.4
rpsO	30S ribosomal protein S15	A6H184	Flavobacterium psychrophilum (strain JIP02/86 / ATCC 49511)	11.375		0	0	0	2	0	0	0	0	0	0	0	0	0	0	2	11.4	0	0	2	0	0	0	0	0	0	0	0	0	0	2	11.4
rpsR	30S ribosomal protein S18	A6KWD6	Bacteroides vulgatus (strain ATCC 8482 / DSM 1447 / JCM 5826 / NBRC 14291 / NCTC 11154)	20.224		0	0	0	3	0	1	0	1	1	0	0	0	0	0	3	18	0	0	3	0	1	0	1	1	0	0	0	0	0	3	18
rpsK	30S ribosomal protein S11	A6KYH2	Bacteroides vulgatus (strain ATCC 8482 / DSM 1447 / JCM 5826 / NBRC 14291 / NCTC 11154)	11.353		0	0	0	0	0	0	0	0	1	2	0	0	0	0	2	7	0	0	0	0	0	0	0	1	2	0	0	0	0	2	7
rpsE	30S ribosomal protein S5	A6KYH8	Bacteroides vulgatus (strain ATCC 8482 / DSM 1447 / JCM 5826 / NBRC 14291 / NCTC 11154)	32.036		0	0	0	5	0	1	0	0	0	1	0	0	0	0	5	25.1	0	0	2	0	0	0	0	0	0	0	0	0	0	2	9.9
rpsL	30S ribosomal protein S12	A6KYJ9	Bacteroides vulgatus (strain ATCC 8482 / DSM 1447 / JCM 5826 / NBRC 14291 / NCTC 11154)	103.24		0	0	0	4	0	1	0	2	3	3	0	0	0	0	5	27.7	0	0	4	0	1	0	2	3	3	0	0	0	0	5	27.7
rpoB	DNA-directed RNA polymerase subunit beta	A6KYK3	Bacteroides vulgatus (strain ATCC 8482 / DSM 1447 / JCM 5826 / NBRC 14291 / NCTC 11154)	28.182		0	0	0	0	0	1	0	3	2	2	0	0	0	0	3	3.5	0	0	0	0	0	0	2	1	1	0	0	0	0	2	2.5
tuf	Elongation factor Tu	A6KYK9	Bacteroides vulgatus (strain ATCC 8482 / DSM 1447 / JCM 5826 / NBRC 14291 / NCTC 11154)	53.757		0	0	0	1	0	4	0	2	2	1	1	0	0	0	5	10.2	0	0	0	0	1	0	0	0	0	0	0	0	0	1	5.1
purA	Adenylosuccinate synthetase	A6L1X1	Bacteroides vulgatus (strain ATCC 8482 / DSM 1447 / JCM 5826 / NBRC 14291 / NCTC 11154)	15.587		0	0	0	0	0	1	0	1	1	2	0	0	0	0	2	7.6	0	0	0	0	1	0	1	1	2	0	0	0	0	2	7.6
dnaK	Chaperone protein DnaK	A6L2X7	Bacteroides vulgatus (strain ATCC 8482 / DSM 1447 / JCM 5826 / NBRC 14291 / NCTC 11154)	19.314		0	0	0	2	0	0	0	2	2	2	0	0	0	0	2	2.4	0	0	2	0	0	0	2	2	2	0	0	0	0	2	2.4
guaA	GMP synthase [glutamine-hydrolyzing]	A6LD04	Parabacteroides distasonis (strain ATCC 8503 / DSM 20701 / CIP 104284 / JCM 5825 / NCTC 11152)	70.587		0	0	0	1	0	1	0	2	2	2	0	0	0	0	2	3.4	0	0	1	0	1	0	2	2	2	0	0	0	0	2	3.4
rpmE2	50S ribosomal protein L31 type B	A6LDB6	Parabacteroides distasonis (strain ATCC 8503 / DSM 20701 / CIP 104284 / JCM 5825 / NCTC 11152)	19.692		0	0	0	3	1	1	0	1	1	1	0	0	0	0	3	33.3	0	0	3	1	1	0	1	1	1	0	0	0	0	3	33.3
rplL	50S ribosomal protein L7/L12	A6LE82	Parabacteroides distasonis (strain ATCC 8503 / DSM 20701 / CIP 104284 / JCM 5825 / NCTC 11152)	188.53		0	0	0	3	1	2	1	5	5	3	2	0	0	0	6	31.2	0	0	1	1	1	1	3	2	1	1	0	0	0	3	21.6
rplK	50S ribosomal protein L11	A6LE85	Parabacteroides distasonis (strain ATCC 8503 / DSM 20701 / CIP 104284 / JCM 5825 / NCTC 11152)	150.86		0	0	0	2	0	0	0	0	0	2	0	0	0	0	3	21.1	0	0	1	0	0	0	0	0	0	0	0	0	0	1	6.8
rpsM	30S ribosomal protein S13	A6LEG8	Parabacteroides distasonis (strain ATCC 8503 / DSM 20701 / CIP 104284 / JCM 5825 / NCTC 11152)	119.48		0	0	0	3	2	2	1	1	2	1	1	0	0	0	3	21.4	0	0	3	2	2	1	1	2	1	1	0	0	0	3	21.4
rplP	50S ribosomal protein L16	A6LEI4	Parabacteroides distasonis (strain ATCC 8503 / DSM 20701 / CIP 104284 / JCM 5825 / NCTC 11152)	23.043		0	0	0	2	0	1	0	1	0	0	0	0	0	0	4	22.9	0	0	2	0	1	0	1	0	0	0	0	0	0	4	22.9
rpsB	30S ribosomal protein S2	A6LLI6	Thermosipho melanesiensis (strain DSM 12029 / CIP 104789 / BI429)	23.781		0	0	1	1	1	2	1	1	1	1	1	0	0	0	2	7.4	0	1	1	1	2	1	1	1	1	1	0	0	0	2	7.4
tuf1	Elongation factor Tu	A7HBL7	Anaeromyxobacter sp. (strain Fw109-5)	19.583		0	0	0	0	1	0	0	0	2	0	0	0	0	0	3	9.1	0	0	0	0	0	0	0	1	0	0	0	0	0	1	4
rpsB	30S ribosomal protein S2	A8MHG9	Alkaliphilus oremlandii (strain OhILAs)	44.661		0	0	0	0	0	0	0	0	2	1	0	0	0	0	2	9.1	0	0	0	0	0	0	0	2	1	0	0	0	0	2	9.1
rplL	50S ribosomal protein L7/L12	A8YTF2	Lactobacillus helveticus (strain DPC 4571)	130.67		0	0	0	0	0	0	0	3	0	0	2	0	0	0	3	20	0	0	0	0	0	0	2	0	0	2	0	0	0	2	20
rpsS	30S ribosomal protein S19	A8YXK9	Lactobacillus helveticus (strain DPC 4571)	35.09		0	0	0	1	3	2	0	2	3	1	1	0	0	0	5	36.6	0	0	0	1	0	0	0	0	0	0	0	0	0	1	23.7
rpmD	50S ribosomal protein L30	A8YXM3	Lactobacillus helveticus (strain DPC 4571)	42.758		0	0	0	0	0	1	0	2	0	0	1	0	0	0	2	34.4	0	0	0	0	0	0	0	0	0	0	0	0	0	0	0
rplL	50S ribosomal protein L7/L12	A9KJL7	Lachnoclostridium phytofermentans (strain ATCC 700394 / DSM 18823 / ISDg)	88.748		0	0	1	1	1	2	2	2	4	1	1	0	0	0	5	27.5	0	0	0	0	0	0	1	2	0	0	0	0	0	2	25
rpsL	30S ribosomal protein S12	A9KRZ1	Lachnoclostridium phytofermentans (strain ATCC 700394 / DSM 18823 / ISDg)	28.995		0	0	1	0	0	0	0	2	2	2	0	0	0	0	4	27.1	0	1	0	0	0	0	2	2	2	0	0	0	0	4	27.1
tuf	Elongation factor Tu	A9KRZ4	Lachnoclostridium phytofermentans (strain ATCC 700394 / DSM 18823 / ISDg)	20.373		0	0	1	0	0	0	0	1	2	1	1	0	0	0	2	6.8	0	0	0	0	0	0	0	1	0	0	0	0	0	1	2.8
rplL	50S ribosomal protein L7/L12	B1XJG9	Synechococcus sp. (strain ATCC 27264 / PCC 7002 / PR-6)	13.449		0	0	0	1	1	1	0	0	1	0	0	0	0	0	3	23.4	0	0	1	1	1	0	0	0	0	0	0	0	0	2	23.4
rplL	50S ribosomal protein L7/L12	B2G5T7	Lactobacillus reuteri (strain JCM 1112)	85.987		0	0	0	0	1	0	0	0	0	0	4	0	0	0	4	28.9	0	0	0	1	0	0	0	0	0	3	0	0	0	3	28.9
arcB	Ornithine carbamoyltransferase	B2G653	Lactobacillus reuteri (strain JCM 1112)	42.674		0	0	0	0	0	0	0	0	0	0	2	0	0	0	2	12.8	0	0	0	0	0	0	0	0	0	2	0	0	0	2	12.8
arcA	Arginine deiminase	B2G669	Lactobacillus reuteri (strain JCM 1112)	31.821		0	0	1	0	5	0	0	0	0	0	3	0	0	0	5	16.6	0	1	0	5	0	0	0	0	0	3	0	0	0	5	16.6
tuf	Elongation factor Tu	B2G6R2	Lactobacillus reuteri (strain JCM 1112)	63.077		0	0	1	0	2	1	0	1	0	0	1	0	0	0	4	14.6	0	0	0	0	0	0	0	0	0	0	0	0	0	0	0
rpmD	50S ribosomal protein L30	B2G8W0	Lactobacillus reuteri (strain JCM 1112)	24.751		0	0	0	3	1	3	1	2	0	0	3	0	0	0	3	45	0	0	3	1	3	1	2	0	0	3	0	0	0	3	45
ilvC	Ketol-acid reductoisomerase (NADP(+))	B2UYT8	Clostridium botulinum (strain Alaska E43 / Type E3)	30.209		0	0	0	0	0	1	0	1	1	2	0	0	0	0	2	8.9	0	0	0	0	1	0	1	1	2	0	0	0	0	2	8.9
rpmG	50S ribosomal protein L33	B3DPY6	Bifidobacterium longum (strain DJO10A)	74.98		0	0	2	1	0	0	0	0	0	0	0	0	0	0	2	50.9	0	2	1	0	0	0	0	0	0	0	0	0	0	2	50.9
rplL	50S ribosomal protein L7/L12	B3EER1	Chlorobium limicola (strain DSM 245 / NBRC 103803 / 6330)	21.995		0	0	1	0	0	2	0	0	0	0	0	0	0	0	3	17.6	0	1	0	0	0	0	0	0	0	0	0	0	0	1	15.2
tuf	Elongation factor Tu	B3EP63	Chlorobium phaeobacteroides (strain BS1)	25.75		0	0	0	0	2	2	1	0	1	0	1	0	0	0	2	8.7	0	0	0	0	0	0	0	0	0	0	0	0	0	0	0
rplL	50S ribosomal protein L7/L12	B3ETZ1	Amoebophilus asiaticus (strain 5a2)	18.385		0	0	1	1	0	0	0	1	1	0	0	0	0	0	3	26	0	1	0	0	0	0	0	0	0	0	0	0	0	1	15
rplL	50S ribosomal protein L7/L12	B3GYU7	Actinobacillus pleuropneumoniae serotype 7 (strain AP76)	12.973		0	0	1	1	0	0	1	0	1	1	0	0	0	0	2	23.8	0	1	1	0	0	1	0	1	1	0	0	0	0	2	23.8
OBAP2A	Oil body-associated protein 2A	B4FFK9	Zea mays	11.166		0	0	0	1	0	0	0	2	1	0	0	0	0	0	2	4.4	0	0	1	0	0	0	2	1	0	0	0	0	0	2	4.4
fusA	Elongation factor G	B4SKW0	Stenotrophomonas maltophilia (strain R551-3)	70.246		0	0	0	0	0	1	0	0	1	0	0	0	0	0	2	3.5	0	0	0	0	1	0	0	1	0	0	0	0	0	2	3.5
rplP	50S ribosomal protein L16	B8DW20	Bifidobacterium animalis subsp. lactis (strain AD011)	17.175		0	0	3	0	0	0	0	0	0	0	0	0	0	0	3	23.7	0	3	0	0	0	0	0	0	0	0	0	0	0	3	23.7
rplN	50S ribosomal protein L14	B8I7Y9	Clostridium cellulolyticum (strain ATCC 35319 / DSM 5812 / JCM 6584 / H10)	12.175		0	0	0	0	1	0	0	0	1	0	0	0	0	0	2	21.3	0	0	0	0	0	0	0	1	0	0	0	0	0	1	13.1
rpmC	50S ribosomal protein L29	C3KVP3	Clostridium botulinum (strain 657 / Type Ba4)	12.414		0	0	1	1	0	0	0	0	1	0	0	0	0	0	2	31.4	0	1	1	0	0	0	0	1	0	0	0	0	0	2	31.4
rplL	50S ribosomal protein L7/L12	C3KVR0	Clostridium botulinum (strain 657 / Type Ba4)	23.505		0	0	1	1	2	2	2	1	0	2	1	0	0	0	2	11.5	0	1	1	2	2	2	1	0	2	1	0	0	0	2	11.5
pckA	Phosphoenolpyruvate carboxykinase (ATP)	C4Z0Q6	Eubacterium eligens (strain ATCC 27750 / VPI C15-48)	125.87		0	0	1	1	2	1	1	2	3	4	2	0	0	0	5	16.7	0	0	0	0	0	0	0	1	1	0	0	0	0	2	8.1
rplL	50S ribosomal protein L7/L12	C4Z2R3	Eubacterium eligens (strain ATCC 27750 / VPI C15-48)	19.518		0	0	0	1	0	0	0	0	2	1	0	0	0	0	2	19	0	0	1	0	0	0	0	2	1	0	0	0	0	2	19
tuf	Elongation factor Tu	C4Z2R9	Eubacterium eligens (strain ATCC 27750 / VPI C15-48)	323.31		0	0	8	4	4	5	4	4	10	6	4	1	0	1	14	28.5	0	0	0	0	0	0	0	1	0	0	0	0	0	1	5.3
rplC	50S ribosomal protein L3	C4Z2T0	Eubacterium eligens (strain ATCC 27750 / VPI C15-48)	12.265		0	0	0	0	1	0	1	1	1	1	1	0	0	0	2	5.2	0	0	0	1	0	1	1	1	1	1	0	0	0	2	5.2
rpmC	50S ribosomal protein L29	C4Z2T8	Eubacterium eligens (strain ATCC 27750 / VPI C15-48)	310.01		0	0	1	2	1	1	1	2	3	1	1	0	0	0	3	50	0	1	2	1	1	1	2	3	1	1	0	0	0	3	50
rplK	50S ribosomal protein L11	C4ZB90	Agathobacter rectalis (strain ATCC 33656 / DSM 3377 / JCM 17463 / KCTC 5835 / VPI 0990)	17.402		0	0	0	2	0	0	0	0	1	0	0	0	0	0	2	25.5	0	0	2	0	0	0	0	1	0	0	0	0	0	2	25.5
rplT	50S ribosomal protein L20	C4ZBG1	Agathobacter rectalis (strain ATCC 33656 / DSM 3377 / JCM 17463 / KCTC 5835 / VPI 0990)	24.747		0	0	0	1	0	1	0	0	0	1	0	0	0	0	2	21.2	0	0	1	0	1	0	0	0	1	0	0	0	0	2	21.2
rplW	50S ribosomal protein L23	C4ZBS1	Agathobacter rectalis (strain ATCC 33656 / DSM 3377 / JCM 17463 / KCTC 5835 / VPI 0990)	82.331		0	0	1	1	0	0	0	1	1	0	0	0	0	0	2	28.3	0	1	1	0	0	0	1	1	0	0	0	0	0	2	28.3
rpsS	30S ribosomal protein S19	C4ZBS3	Agathobacter rectalis (strain ATCC 33656 / DSM 3377 / JCM 17463 / KCTC 5835 / VPI 0990)	93.023		0	0	2	5	1	2	0	4	5	3	1	0	0	0	8	65.6	0	1	4	0	1	0	3	5	2	0	0	0	0	7	65.6
rplV	50S ribosomal protein L22	C4ZBS4	Agathobacter rectalis (strain ATCC 33656 / DSM 3377 / JCM 17463 / KCTC 5835 / VPI 0990)	12.382		0	0	0	1	0	0	0	2	1	1	0	0	0	0	2	19.8	0	0	1	0	0	0	2	1	1	0	0	0	0	2	19.8
rpsC	30S ribosomal protein S3	C4ZBS5	Agathobacter rectalis (strain ATCC 33656 / DSM 3377 / JCM 17463 / KCTC 5835 / VPI 0990)	11.605		0	0	0	0	0	0	0	0	0	2	0	0	0	0	2	9.2	0	0	0	0	0	0	0	0	2	0	0	0	0	2	9.2
rplP	50S ribosomal protein L16	C4ZBS6	Agathobacter rectalis (strain ATCC 33656 / DSM 3377 / JCM 17463 / KCTC 5835 / VPI 0990)	17.611		0	0	0	1	0	0	0	0	1	1	0	0	0	0	3	32.4	0	0	1	0	0	0	0	1	1	0	0	0	0	3	32.4
rplO	50S ribosomal protein L15	C4ZBT7	Agathobacter rectalis (strain ATCC 33656 / DSM 3377 / JCM 17463 / KCTC 5835 / VPI 0990)	14.97		0	0	1	2	0	0	0	1	2	0	0	0	0	0	2	22.6	0	1	2	0	0	0	1	2	0	0	0	0	0	2	22.6
rpsM	30S ribosomal protein S13	C4ZBU3	Agathobacter rectalis (strain ATCC 33656 / DSM 3377 / JCM 17463 / KCTC 5835 / VPI 0990)	13.371		0	0	0	1	0	1	0	0	1	0	0	0	0	0	2	21.3	0	0	1	0	1	0	0	1	0	0	0	0	0	2	21.3
tal	Probable transaldolase	C4ZF71	Agathobacter rectalis (strain ATCC 33656 / DSM 3377 / JCM 17463 / KCTC 5835 / VPI 0990)	13.223		0	0	0	0	0	0	0	0	1	1	0	0	0	0	2	13.8	0	0	0	0	0	0	0	1	1	0	0	0	0	2	13.8
N/A	L-lactate dehydrogenase	F6PTL4	Macaca mulatta	19.211		0	1	0	0	0	0	1	1	1	1	1	0	0	0	3	15.8	1	0	0	0	0	1	1	1	1	1	0	0	0	3	15.8
S100P	S100 calcium binding protein P	F6PWQ7	Macaca mulatta	45.529		0	2	0	0	0	0	0	0	0	0	0	0	0	0	2	35.8	2	0	0	0	0	0	0	0	0	0	0	0	0	2	35.8
CTNND1	Catenin delta-1	F6QHI2	Macaca mulatta	17.851		0	2	0	0	0	1	0	0	1	0	0	0	0	0	3	4.9	2	0	0	0	1	0	0	1	0	0	0	0	0	3	4.9
S100A8	Protein S100	F6QJD8	Macaca mulatta	323.31		1	3	11	8	12	9	12	11	7	9	6	0	0	0	13	52.7	3	11	8	12	9	12	11	7	9	6	0	0	0	13	52.7
N/A	Uncharacterized protein	F6QQP0	Macaca mulatta	65.26		0	0	2	3	0	0	0	1	0	0	0	0	0	0	4	57.5	0	2	2	0	0	0	0	0	0	0	0	0	0	3	57.5
EZR	Ezrin	F6QSQ3	Macaca mulatta	323.31		1	4	3	1	0	0	0	1	1	0	0	0	0	0	9	22.1	4	3	1	0	0	0	1	1	0	0	0	0	0	9	22.1
UQCRC2	Uncharacterized protein	F6QWE2	Macaca mulatta	29.496		0	0	0	1	0	3	0	1	0	0	1	0	0	0	3	12.1	0	0	1	0	3	0	1	0	0	1	0	0	0	3	12.1
CCL23	C-C motif chemokine	F6R6D1	Macaca mulatta	195.72		0	4	0	0	0	0	0	0	0	0	0	0	0	0	4	21.7	4	0	0	0	0	0	0	0	0	0	0	0	0	4	21.7
N/A	Uncharacterized protein	F6RL43	Macaca mulatta	89.552		1	1	0	1	0	0	0	0	0	0	0	0	0	0	2	11.5	1	0	1	0	0	0	0	0	0	0	0	0	0	2	11.5
PPP2R1A	Protein phosphatase 2 scaffold subunit Aalpha	F6RRV0	Macaca mulatta	18.81		0	3	0	0	0	0	0	0	0	0	0	0	0	0	3	7.8	3	0	0	0	0	0	0	0	0	0	0	0	0	3	7.8
PPL	Periplakin	F6RZ23	Macaca mulatta	23.402		0	3	0	0	0	0	0	0	0	0	0	0	0	0	3	1.8	3	0	0	0	0	0	0	0	0	0	0	0	0	3	1.8
SQOR	Sulfide:quinone oxidoreductase, mitochondrial	F6S067	Macaca mulatta	24.897		0	1	0	1	0	0	0	2	0	0	1	0	0	0	3	8.7	1	0	1	0	0	0	2	0	0	1	0	0	0	3	8.7
AHNAK	AHNAK nucleoprotein	F6S2X3	Macaca mulatta	17.253		0	1	0	1	0	0	0	0	0	0	0	0	0	0	2	0.5	1	0	1	0	0	0	0	0	0	0	0	0	0	2	0.5
ATP5PO	ATP synthase subunit O, mitochondrial	F6S4N7	Macaca mulatta	26.593		0	3	0	1	0	0	0	1	1	0	1	0	0	0	4	18.8	3	0	1	0	0	0	1	1	0	1	0	0	0	4	18.8
N/A	Uncharacterized protein	F6SD50	Macaca mulatta	12.454		0	0	2	0	0	0	0	0	0	0	0	0	0	0	2	29.6	0	2	0	0	0	0	0	0	0	0	0	0	0	2	29.6
SERPINA1	Alpha-1-antitrypsin	F6SEN6	Macaca mulatta	323.31		1	5	20	12	13	17	8	11	5	10	4	0	0	0	27	52.4	5	20	12	13	17	8	11	5	10	4	0	0	0	27	52.4
EIF4A2	Eukaryotic initiation factor 4A-II	F6SFH5	Macaca mulatta	11.838		0	2	0	0	0	0	0	0	0	0	0	0	0	0	2	7.4	2	0	0	0	0	0	0	0	0	0	0	0	0	2	7.4
PGK1	Phosphoglycerate kinase	F6SFZ4	Macaca mulatta	40.383		0	4	0	0	0	0	0	1	0	0	0	0	0	0	5	20.3	4	0	0	0	0	0	1	0	0	0	0	0	0	5	20.3
SERPINA3	Alpha-1-antichymotrypsin precursor	F6SL92	Macaca mulatta	323.31		1	1	4	1	1	3	4	2	3	2	1	0	0	0	7	17.4	1	4	1	1	3	4	2	3	2	1	0	0	0	7	17.4
REG1B	Regenerating family member 1 beta	F6SR93	Macaca mulatta	12.183		0	0	2	2	0	0	0	0	0	0	0	0	0	0	2	8.7	0	2	2	0	0	0	0	0	0	0	0	0	0	2	8.7
VTN	Vitronectin	F6SSW9	Macaca mulatta	20.448		1	0	0	3	0	0	0	0	0	0	0	0	0	0	3	8.3	0	0	3	0	0	0	0	0	0	0	0	0	0	3	8.3
AGA	N(4)-(beta-N-acetylglucosaminyl)-L-asparaginase precursor	F6T3R7	Macaca mulatta	27.09		0	0	2	0	0	0	0	0	0	0	0	0	0	0	2	5.2	0	2	0	0	0	0	0	0	0	0	0	0	0	2	5.2
TCP1	T-complex protein 1 subunit alpha isoform a	F6T4X7	Macaca mulatta	12.974		0	1	0	0	0	0	0	0	1	0	1	0	0	0	2	6.3	1	0	0	0	0	0	0	1	0	1	0	0	0	2	6.3
RPS16	40S ribosomal protein S16	F6T928	Macaca mulatta	12.974		0	0	0	1	1	0	2	0	0	0	0	0	0	0	2	9.6	0	0	1	1	0	2	0	0	0	0	0	0	0	2	9.6
ALPI	Alkaline phosphatase	F6T9X2	Macaca mulatta	323.31		0	1	16	2	0	0	0	0	0	0	0	0	0	0	17	36.9	1	15	2	0	0	0	0	0	0	0	0	0	0	16	36.9
PLBD1	Phospholipase B-like	F6TC57	Macaca mulatta	99.68		0	0	4	0	2	0	0	0	0	0	0	0	0	0	4	7.2	0	4	0	2	0	0	0	0	0	0	0	0	0	4	7.2
ANXA4	Annexin	F6TG27	Macaca mulatta	153.67		0	5	2	3	0	3	0	1	0	0	3	0	0	0	8	31.2	5	2	3	0	3	0	1	0	0	3	0	0	0	8	31.2
SIAE	Sialate O-acetylesterase isoform 1	F6THI3	Macaca mulatta	20.452		0	0	3	0	0	0	0	0	0	0	0	0	0	0	3	10.1	0	3	0	0	0	0	0	0	0	0	0	0	0	3	10.1
MEP1A	Meprin A subunit	F6TID4	Macaca mulatta	323.31		0	0	16	6	2	0	0	3	2	4	2	0	0	0	18	27.2	0	16	6	2	0	0	3	2	4	2	0	0	0	18	27.2
ACTB	Actin, cytoplasmic 1	F6TIK4	Macaca mulatta	323.31		1	18	7	14	21	9	16	18	13	8	13	0	1	0	33	71.2	5	1	1	3	1	2	5	1	1	2	0	0	0	7	29.6
PLA2G1B	Phospholipase A(2)	F6TIZ9	Macaca mulatta	127.47		0	0	1	1	0	0	0	0	0	0	0	0	0	0	2	23	0	1	1	0	0	0	0	0	0	0	0	0	0	2	23
ACTR3	ARP3 actin related protein 3 homolog	F6TM14	Macaca mulatta	13.024		0	1	0	1	0	0	0	0	0	0	0	0	0	0	2	7.6	1	0	1	0	0	0	0	0	0	0	0	0	0	2	7.6
ACADS	Acyl-CoA dehydrogenase short chain	F6TRA8	Macaca mulatta	20.235		0	3	0	0	0	0	0	0	0	0	0	0	0	0	3	9.3	3	0	0	0	0	0	0	0	0	0	0	0	0	3	9.3
EPS8	Epidermal growth factor receptor kinase substrate 8	F6TUH1	Macaca mulatta	20.886		0	3	0	0	0	0	0	0	0	0	0	0	0	0	3	5.7	3	0	0	0	0	0	0	0	0	0	0	0	0	3	5.7
DPEP1	Dipeptidase	F6TVV6	Macaca mulatta	323.31		0	0	5	0	3	2	1	1	2	2	1	0	0	0	5	15.8	0	5	0	3	2	1	1	2	2	1	0	0	0	5	15.8
SERPINB10	Serpin family B member 10	F6TWT7	Macaca mulatta	30.474		0	0	0	1	0	0	0	2	1	1	1	0	0	0	3	7.8	0	0	1	0	0	0	2	1	1	1	0	0	0	3	7.8
NACA	Uncharacterized protein	F6U241	Macaca mulatta	14.542		0	0	0	1	0	1	2	0	0	0	0	0	0	0	2	12.3	0	0	1	0	1	2	0	0	0	0	0	0	0	2	12.3
IQGAP2	IQ motif containing GTPase activating protein 2	F6U5V7	Macaca mulatta	12.758		0	2	0	0	0	0	0	0	0	0	0	0	0	0	2	2.1	2	0	0	0	0	0	0	0	0	0	0	0	0	2	2.1
KRT8	Keratin 8	F6U9A3	Macaca mulatta	166.59		0	6	1	4	1	1	0	6	2	0	2	0	1	0	13	32.3	4	1	4	0	0	0	5	2	0	2	0	0	0	8	19.9
CSN2	Beta-casein	F6UED1	Macaca mulatta	323.31		1	0	2	5	2	2	0	0	0	0	0	0	0	0	5	28.3	0	2	5	2	2	0	0	0	0	0	0	0	0	5	28.3
AMBP	Alpha-1-microglobulin/bikunin precursor	F6UQI4	Macaca mulatta	69.911		1	0	3	3	1	1	1	0	0	0	0	0	0	0	5	14.8	0	3	3	1	1	1	0	0	0	0	0	0	0	5	14.8
KRT9	Keratin 9	F6UR30	Macaca mulatta	138.27		0	0	0	0	0	0	1	0	0	0	0	1	1	1	2	4.8	0	0	0	0	0	1	0	0	0	0	1	1	1	2	4.8
ALDH2	Uncharacterized protein	F6USH7	Macaca mulatta	14.769		0	2	0	0	0	0	0	0	0	0	0	0	0	0	2	5.5	2	0	0	0	0	0	0	0	0	0	0	0	0	2	5.5
FGG	Fibrinogen gamma chain	F6UZ20	Macaca mulatta	12.165		1	2	0	1	0	0	0	0	0	0	0	0	0	0	2	4.8	2	0	1	0	0	0	0	0	0	0	0	0	0	2	4.8
FGA	Fibrinogen alpha chain	F6UZ60	Macaca mulatta	134.55		1	2	0	3	0	0	0	1	0	0	0	0	0	0	4	4.6	2	0	3	0	0	0	1	0	0	0	0	0	0	4	4.6
FGB	Fibrinogen beta chain	F6UZ87	Macaca mulatta	150.2		1	2	0	1	0	0	0	0	0	0	0	0	0	0	3	12.8	2	0	1	0	0	0	0	0	0	0	0	0	0	3	12.8
LCT	Lactase	F6V0B1	Macaca mulatta	323.31		0	0	35	14	2	2	3	0	1	0	0	0	0	0	37	18.2	0	35	14	2	2	3	0	1	0	0	0	0	0	37	18.2
NAAA	N-acylethanolamine acid amidase	F6V4H4	Macaca mulatta	12.677		1	2	0	0	0	0	0	0	0	0	0	0	0	0	2	7.4	2	0	0	0	0	0	0	0	0	0	0	0	0	2	7.4
LOC700569	Uncharacterized protein	F6VBK4	Macaca mulatta	61.751		0	6	2	1	1	2	1	2	3	1	2	0	0	0	6	12.8	6	2	1	1	2	1	2	3	1	2	0	0	0	6	12.8
EPS8L2	EPS8 like 2	F6VIA6	Macaca mulatta	11.698		0	2	0	0	0	0	0	0	0	0	0	0	0	0	2	2.9	2	0	0	0	0	0	0	0	0	0	0	0	0	2	2.9
ANPEP	Aminopeptidase	F6VKN1	Macaca mulatta	323.31		0	1	46	1	0	0	0	0	0	0	0	0	0	0	46	44.2	1	46	1	0	0	0	0	0	0	0	0	0	0	46	44.2
KRT4	Keratin 4	F6VKQ3	Macaca mulatta	323.31		0	9	3	2	2	3	1	5	6	2	3	0	0	0	17	28.5	7	0	0	0	0	0	3	4	0	0	0	0	0	10	18.1
MEP1B	Meprin A subunit	F6VMK0	Macaca mulatta	134.43		0	0	9	1	0	0	0	0	0	0	0	0	0	0	9	13.5	0	9	1	0	0	0	0	0	0	0	0	0	0	9	13.5
MELTF	Melanotransferrin	F6VPZ9	Macaca mulatta	17.767		0	3	0	0	0	0	0	0	0	0	0	0	0	0	3	5.1	3	0	0	0	0	0	0	0	0	0	0	0	0	3	5.1
DPP4	Dipeptidyl peptidase 4	F6VRB0	Macaca mulatta	248.43		0	2	9	0	0	0	0	0	0	2	0	0	0	0	12	19.1	2	9	0	0	0	0	0	0	2	0	0	0	0	12	19.1
DYNC1H1	Dynein cytoplasmic 1 heavy chain 1	F6VUB3	Macaca mulatta	24.077		0	4	0	0	0	0	0	0	0	0	0	0	0	0	4	1.2	4	0	0	0	0	0	0	0	0	0	0	0	0	4	1.2
HSP90B1	Endoplasmin precursor	F6W970	Macaca mulatta	11.93		0	1	0	0	0	0	0	0	1	0	0	0	0	0	2	3.1	1	0	0	0	0	0	0	1	0	0	0	0	0	2	3.1
CCT3	T-complex protein 1 subunit gamma	F6W9W5	Macaca mulatta	18.407		0	3	0	0	0	0	0	0	0	0	0	0	0	0	3	6.7	3	0	0	0	0	0	0	0	0	0	0	0	0	3	6.7
CSN3	Kappa-casein	F6WJ58	Macaca mulatta	31.734		1	0	0	2	1	0	0	0	0	0	0	0	0	0	2	17	0	0	2	1	0	0	0	0	0	0	0	0	0	2	17
GAPDH	Glyceraldehyde-3-phosphate dehydrogenase	F6WJJ6	Macaca mulatta	323.31		1	2	8	2	1	0	0	2	1	1	1	0	0	0	11	51.5	1	7	1	1	0	0	1	0	0	1	0	0	0	9	37.5
COPA	Coatomer protein complex subunit alpha	F6WKP1	Macaca mulatta	13.033		0	2	0	0	0	0	0	0	0	0	0	0	0	0	2	2.9	2	0	0	0	0	0	0	0	0	0	0	0	0	2	2.9
CTRC	Chymotrypsin C	F6WMM1	Macaca mulatta	305.56		0	0	3	1	3	2	0	4	1	1	4	0	0	0	5	15.7	0	3	1	3	2	0	4	1	1	4	0	0	0	5	15.7
AHSG	Alpha 2-HS glycoprotein	F6WRS6	Macaca mulatta	161.52		1	1	0	2	0	0	0	0	0	0	0	0	0	0	3	10.1	1	0	2	0	0	0	0	0	0	0	0	0	0	3	10.1
PLS3	Plastin-3	F6WTT7	Macaca mulatta	28.116		0	2	1	2	0	0	0	1	1	0	0	0	0	0	4	8.5	1	1	2	0	0	0	1	1	0	0	0	0	0	3	6.3
VNN1	Vanin 1	F6WUX9	Macaca mulatta	151.59		0	0	7	0	0	0	1	0	0	2	0	0	0	0	8	21.2	0	7	0	0	0	1	0	0	2	0	0	0	0	8	21.2
PIGR	Polymeric immunoglobulin receptor	F6WY82	Macaca mulatta	279.18		1	7	9	10	5	4	3	6	1	2	1	0	0	0	17	22.9	7	9	10	5	4	3	6	1	2	1	0	0	0	17	22.9
LALBA	Lactalbumin alpha	F6X0Y7	Macaca mulatta	244.31		1	0	3	4	0	0	0	0	0	0	0	0	0	0	5	26.8	0	3	4	0	0	0	0	0	0	0	0	0	0	5	26.8
SERPINI2	Serpin family I member 2	F6X1C6	Macaca mulatta	19.656		0	0	0	2	0	1	1	1	2	2	1	0	0	0	3	9.4	0	0	2	0	1	1	1	2	2	1	0	0	0	3	9.4
N/A	Uncharacterized protein	F6X2B2	Macaca mulatta	323.31		0	0	4	2	0	2	1	1	2	2	2	0	0	0	4	37.7	0	4	2	0	2	1	1	2	2	2	0	0	0	4	37.7
PFKL	6-phosphofructokinase	F6X3V0	Macaca mulatta	13.758		0	2	0	0	0	0	0	0	0	0	0	0	0	0	2	3.5	2	0	0	0	0	0	0	0	0	0	0	0	0	2	3.5
LOC717933	Glucose-6-phosphate isomerase	F6XEB0	Macaca mulatta	76.784		1	2	1	0	1	1	1	1	2	0	1	0	0	0	7	16.6	2	1	0	0	0	0	1	1	0	0	0	0	0	5	14.8
CDHR5	Cadherin related family member 5	F6XG52	Macaca mulatta	11.78		0	0	2	0	0	0	0	0	0	0	0	0	0	0	2	5.1	0	2	0	0	0	0	0	0	0	0	0	0	0	2	5.1
LGALS4	Galectin	F6XH16	Macaca mulatta	144.38		0	1	2	3	1	4	1	4	4	2	4	0	0	0	6	23.2	1	2	3	1	4	1	4	4	2	4	0	0	0	6	23.2
GDI2	Rab GDP dissociation inhibitor	F6XQ64	Macaca mulatta	253.43		0	3	0	0	0	0	0	0	0	0	0	0	0	0	3	24.5	3	0	0	0	0	0	0	0	0	0	0	0	0	3	24.5
AKR7A3	Aldo-keto reductase family 7 member A3	F6Y0J6	Macaca mulatta	25.03		0	2	0	0	0	0	0	0	0	0	0	0	0	0	2	8.6	2	0	0	0	0	0	0	0	0	0	0	0	0	2	8.6
SERPINC1	Antithrombin-III precursor	F6Y0N9	Macaca mulatta	194.18		1	4	9	8	3	5	1	5	2	2	2	0	0	0	14	33.6	4	9	8	3	5	1	5	2	2	2	0	0	0	14	33.6
TUBA1A	Tubulin alpha chain	F6Y0X7	Macaca mulatta	111.07		0	1	0	1	0	0	0	1	2	0	2	0	0	0	2	6.9	0	0	0	0	0	0	0	0	0	0	0	0	0	0	0
DHRS11	Dehydrogenase/reductase 11	F6Y1E5	Macaca mulatta	11.86		0	1	1	0	0	0	0	0	0	0	0	0	0	0	2	11.5	1	1	0	0	0	0	0	0	0	0	0	0	0	2	11.5
HK2	Hexokinase 2	F6Y855	Macaca mulatta	13.047		0	2	0	0	0	0	0	0	0	0	0	0	0	0	2	2.9	1	0	0	0	0	0	0	0	0	0	0	0	0	1	1.6
MDH2	Malate dehydrogenase 2	F6YCN0	Macaca mulatta	38.819		0	1	0	1	1	1	1	2	1	1	2	0	0	0	2	11.8	1	0	1	1	1	1	2	1	1	2	0	0	0	2	11.8
FBP1	Fructose-1,6-bisphosphatase 1	F6YGC3	Macaca mulatta	219.29		0	2	0	1	0	0	1	1	0	0	0	0	0	0	3	12.3	2	0	1	0	0	1	1	0	0	0	0	0	0	3	12.3
LOC721853	Uncharacterized protein	F6YKN5	Macaca mulatta	36.447		1	0	4	3	1	1	0	0	0	0	0	0	0	0	5	41.2	0	4	3	1	1	0	0	0	0	0	0	0	0	5	41.2
FLNB	Filamin B	F6YS66	Macaca mulatta	12.151		0	1	0	0	0	0	0	0	0	0	1	0	0	0	2	1	1	0	0	0	0	0	0	0	0	1	0	0	0	2	1
CPA1	Carboxypeptidase A1	F6YU14	Macaca mulatta	122.08		0	4	5	3	5	2	3	5	4	3	4	0	0	0	7	28.4	4	5	3	5	2	3	5	4	3	4	0	0	0	7	28.4
CEACAM7	Carcinoembryonic antigen related cell adhesion molecule 7	F6YVV3	Macaca mulatta	14.118		0	0	2	0	0	0	0	0	0	0	0	0	0	0	2	14.6	0	2	0	0	0	0	0	0	0	0	0	0	0	2	14.6
CEACAM5	Carcinoembryonic antigen-related cell adhesion molecule 5 precursor	F6YVW1	Macaca mulatta	55.901		0	1	2	0	0	0	0	0	0	0	0	0	0	0	3	10.7	1	2	0	0	0	0	0	0	0	0	0	0	0	3	10.7
COPG1	Coatomer subunit gamma	F6Z238	Macaca mulatta	11.106		0	2	0	0	0	0	0	0	0	0	0	0	0	0	2	3.5	2	0	0	0	0	0	0	0	0	0	0	0	0	2	3.5
UQCRH	Cytochrome b-c1 complex subunit 6	F6Z424	Macaca mulatta	35.803		0	0	0	1	0	1	0	1	1	0	1	0	0	0	2	27.5	0	0	1	0	1	0	1	1	0	1	0	0	0	2	27.5
SFXN3	Sideroflexin	F6Z6E2	Macaca mulatta	148.35		0	5	0	0	0	0	0	0	0	0	0	0	0	0	5	25.6	4	0	0	0	0	0	0	0	0	0	0	0	0	4	19.4
PYGM	Alpha-1,4 glucan phosphorylase	F6Z728	Macaca mulatta	38.004		0	0	0	4	3	1	1	1	1	1	2	0	0	0	6	7.8	0	0	1	2	1	1	0	0	0	0	0	0	0	2	2.9
MYO1A	Myosin IA	F6Z7K1	Macaca mulatta	86.471		0	8	0	0	0	1	0	0	2	0	0	0	0	0	10	14.8	8	0	0	0	1	0	0	2	0	0	0	0	0	10	14.8
PKP1	Plakophilin 1	F6ZE38	Macaca mulatta	13.929		0	2	0	0	0	0	0	0	0	0	0	0	0	0	2	3.7	2	0	0	0	0	0	0	0	0	0	0	0	0	2	3.7
MYH4	Myosin heavy chain 4	F6ZHU6	Macaca mulatta	323.31		0	1	1	13	11	13	12	9	8	4	10	0	0	0	18	6.8	0	1	1	1	1	1	1	1	1	1	0	0	0	1	0.7
CKM	Creatine kinase, M-type	F6ZLQ5	Macaca mulatta	82.156		0	0	0	2	2	3	3	1	1	1	1	0	0	0	4	9.2	0	0	2	2	3	3	1	1	1	1	0	0	0	4	9.2
N/A	Uncharacterized protein	F6ZNB8	Macaca mulatta	49.785		0	1	3	2	1	1	1	2	2	2	2	0	0	0	4	22.1	1	3	2	1	1	1	2	2	2	2	0	0	0	4	22.1
FTL	Ferritin	F6ZV45	Macaca mulatta	15.097		0	0	1	1	0	0	0	2	1	1	0	0	0	0	2	14.9	0	1	1	0	0	0	2	1	1	0	0	0	0	2	14.9
XDH	Xanthine dehydrogenase	F6ZX14	Macaca mulatta	144.49		1	0	11	8	0	1	0	5	2	0	0	0	0	0	15	14.9	0	11	8	0	1	0	5	2	0	0	0	0	0	15	14.9
PYY	Peptide YY	F6ZXP2	Macaca mulatta	13.474		0	2	0	0	0	0	0	0	0	0	0	0	0	0	2	23.7	2	0	0	0	0	0	0	0	0	0	0	0	0	2	23.7
HRG	Histidine rich glycoprotein	F6ZZL9	Macaca mulatta	25.39		1	0	0	2	0	0	0	0	0	0	0	0	0	0	2	7.2	0	0	2	0	0	0	0	0	0	0	0	0	0	2	7.2
LOC707129	Keratin, type I cytoskeletal 19	F7A635	Macaca mulatta	55.298		1	2	0	0	0	0	0	4	0	0	0	0	0	0	5	20.2	2	0	0	0	0	0	3	0	0	0	0	0	0	4	18
CEL	Carboxyl ester lipase	F7A7S8	Macaca mulatta	62.182		1	0	3	1	1	3	1	1	5	2	1	0	0	0	8	16.2	0	3	1	1	3	1	1	5	2	1	0	0	0	8	16.2
LCP1	L-plastin	F7A8Z5	Macaca mulatta	13.349		0	1	1	1	0	0	0	2	0	0	0	0	0	0	2	4.3	1	1	1	0	0	0	2	0	0	0	0	0	0	2	4.3
PLEC	Plectin	F7ABM9	Macaca mulatta	25.961		0	3	0	1	0	0	0	0	0	0	0	0	0	0	4	1.1	3	0	1	0	0	0	0	0	0	0	0	0	0	4	1.1
KRT13	Keratin 13	F7AC83	Macaca mulatta	150.67		0	3	0	0	1	0	1	2	1	0	1	0	0	0	5	17.2	2	0	0	0	0	0	1	0	0	0	0	0	0	3	9.2
KRT2	Cytokeratin-2e	F7AEK9	Macaca mulatta	109.6		0	0	3	0	0	0	0	0	0	0	0	0	0	0	3	8	0	3	0	0	0	0	0	0	0	0	0	0	0	3	8
XPNPEP2	X-prolyl aminopeptidase 2	F7AEX5	Macaca mulatta	18.416		0	0	3	0	1	1	0	0	0	1	0	0	0	0	3	6.6	0	3	0	1	1	0	0	0	1	0	0	0	0	3	6.6
ACE2	Angiotensin-converting enzyme	F7AH40	Macaca mulatta	22.331		0	2	0	0	0	0	0	0	0	0	0	0	0	0	2	4	2	0	0	0	0	0	0	0	0	0	0	0	0	2	4
ADA	Uncharacterized protein	F7AJ20	Macaca mulatta	265.97		0	0	11	0	0	0	0	0	0	0	0	0	0	0	11	32	0	11	0	0	0	0	0	0	0	0	0	0	0	11	32
KRT5	Keratin 5	F7ALR1	Macaca mulatta	67.651		0	2	1	0	0	0	0	0	1	0	0	1	3	3	6	11	0	0	0	0	0	0	0	0	0	0	0	0	0	0	0
N/A	Uncharacterized protein	F7AQF2	Macaca mulatta	15.389		1	0	1	1	1	1	0	1	0	0	0	0	0	0	2	7.8	0	1	1	1	1	0	1	0	0	0	0	0	0	2	7.8
GNA14	G protein subunit alpha 14	F7AQR3	Macaca mulatta	14.862		0	2	0	0	0	0	0	0	1	0	0	0	0	0	2	7.3	2	0	0	0	0	0	0	1	0	0	0	0	0	2	7.3
N/A	Uncharacterized protein	F7ASY4	Macaca mulatta	36.828		0	1	2	1	0	0	1	0	0	0	0	0	0	0	3	16.9	1	2	1	0	0	1	0	0	0	0	0	0	0	3	16.9
HBB	Globin A1	F7AV81	Macaca mulatta	323.31		1	4	1	22	8	2	0	4	0	0	0	0	0	0	23	99.3	3	1	18	6	0	0	1	0	0	0	0	0	0	19	89.8
EEF1A1	Elongation factor 1-alpha	F7AW94	Macaca mulatta	151.87		1	5	2	3	2	3	3	4	2	0	1	0	0	0	9	26.2	4	1	2	0	0	0	1	1	0	0	0	0	0	5	19.3
HIST2H3A	Histone H3	F7B0Z5	Macaca mulatta	291.21		0	0	3	4	5	2	4	6	5	5	4	0	0	0	7	52.2	0	1	1	1	1	1	3	2	2	2	0	0	0	3	32.4
KRT20	Keratin 20	F7B5A6	Macaca mulatta	154.34		0	2	0	1	0	0	0	0	0	0	0	0	0	0	2	7.5	2	0	1	0	0	0	0	0	0	0	0	0	0	2	7.5
CAMP	18 kDa cationic antimicrobial protein	F7B5V0	Macaca mulatta	19.278		0	2	0	0	0	0	0	2	0	0	0	0	0	0	3	13.3	2	0	0	0	0	0	2	0	0	0	0	0	0	3	13.3
LOC712886	Uncharacterized protein	F7B6Y1	Macaca mulatta	323.31		0	0	11	7	5	14	0	4	3	0	0	0	0	0	21	47	0	10	7	3	12	0	3	2	0	0	0	0	0	18	39.1
KRT1	Cytokeratin-1	F7B786	Macaca mulatta	142.68		0	2	1	0	0	0	0	0	0	0	0	0	0	0	3	10.1	2	1	0	0	0	0	0	0	0	0	0	0	0	3	10.1
CPS1	Carbamoyl-phosphate synthase 1	F7B8E3	Macaca mulatta	17.821		0	3	0	0	0	0	0	0	0	0	0	0	0	0	3	3.6	3	0	0	0	0	0	0	0	0	0	0	0	0	3	3.6
MPO	Myeloperoxidase	F7BAA9	Macaca mulatta	207.82		1	1	2	2	2	0	0	3	0	0	0	0	0	0	5	9.5	1	2	2	2	0	0	3	0	0	0	0	0	0	5	9.5
LPO	Lactoperoxidase	F7BAC5	Macaca mulatta	22.139		1	0	2	1	0	0	0	0	0	0	0	0	0	0	2	4.1	0	2	1	0	0	0	0	0	0	0	0	0	0	2	4.1
OAT	Ornithine aminotransferase	F7BGE6	Macaca mulatta	24.643		1	2	0	0	0	0	0	0	0	0	0	0	0	0	2	7.3	2	0	0	0	0	0	0	0	0	0	0	0	0	2	7.3
CUZD1	CUB and zona pellucida like domains 1	F7BP10	Macaca mulatta	72.281		0	0	1	1	1	3	2	3	1	3	2	0	0	0	7	13.6	0	1	1	1	3	2	3	1	3	2	0	0	0	7	13.6
MYH14	Myosin heavy chain 14	F7BS31	Macaca mulatta	78.948		0	5	0	0	1	1	0	4	2	0	0	0	0	0	8	4.3	5	0	0	1	0	0	4	2	0	0	0	0	0	7	3.9
NCKAP1	NCK associated protein 1	F7BWA3	Macaca mulatta	12.734		0	2	0	0	0	0	0	0	0	0	0	0	0	0	2	2.3	2	0	0	0	0	0	0	0	0	0	0	0	0	2	2.3
LTF	Lactotransferrin isoform 1	F7BYZ5	Macaca mulatta	323.31		1	1	31	36	20	8	8	10	0	0	1	0	0	0	46	58.6	1	31	36	20	8	8	10	0	0	1	0	0	0	46	58.6
HIST1H2AJ	Histone H2A	F7C6Q8	Macaca mulatta	61.176		0	1	0	2	1	1	0	2	1	0	2	0	0	0	2	28.9	0	0	1	0	0	0	1	1	0	1	0	0	0	1	14.1
APOB	Apolipoprotein B	F7CEU1	Macaca mulatta	116.4		0	12	0	1	0	0	0	0	0	0	0	0	0	0	13	3.8	12	0	1	0	0	0	0	0	0	0	0	0	0	13	3.8
SLC43A3	Solute carrier family 43 member 3	F7CG87	Macaca mulatta	323.31		0	2	3	1	4	2	0	4	2	0	0	0	0	0	6	33.8	2	3	1	4	2	0	4	2	0	0	0	0	0	6	33.8
ARHGAP1	Rho GTPase-activating protein 1	F7CI83	Macaca mulatta	12.225		0	2	0	0	0	0	0	0	0	0	0	0	0	0	2	7.1	2	0	0	0	0	0	0	0	0	0	0	0	0	2	7.1
ACAA2	Acetyl-CoA acyltransferase 2	F7CL53	Macaca mulatta	62.611		0	1	0	2	2	2	1	1	0	0	2	0	0	0	4	9.6	1	0	2	2	2	1	1	0	0	2	0	0	0	4	9.6
LGALS3BP	Galectin 3 binding protein	F7CNK6	Macaca mulatta	86.571		1	0	2	2	3	3	1	2	0	0	1	0	0	0	4	8.7	0	2	2	3	3	1	2	0	0	1	0	0	0	4	8.7
VIL1	Villin 1	F7CQ79	Macaca mulatta	19.3		0	3	1	0	0	0	0	1	1	0	1	0	0	0	3	4.8	3	1	0	0	0	0	1	1	0	1	0	0	0	3	4.8
SDCBP2	Syndecan-binding protein 2	F7CR07	Macaca mulatta	28.049		0	0	3	0	0	2	0	0	0	1	1	0	0	0	4	14	0	3	0	0	2	0	0	0	1	1	0	0	0	4	14
HSPA1L	Heat shock protein family A (Hsp70) member 1 like	F7CZ86	Macaca mulatta	18.697		0	3	0	0	0	0	0	0	0	0	0	0	0	0	3	4.7	3	0	0	0	0	0	0	0	0	0	0	0	0	3	4.7
MUC5B	Mucin 5B, oligomeric mucus/gel-forming	F7CZT4	Macaca mulatta	16.125		0	1	1	0	0	0	0	0	0	0	0	0	0	0	2	0.8	1	1	0	0	0	0	0	0	0	0	0	0	0	2	0.8
ACADVL	Acyl-CoA dehydrogenase very long chain	F7D0X4	Macaca mulatta	12.255		0	0	0	2	0	0	0	0	0	0	0	0	0	0	2	4.7	0	0	2	0	0	0	0	0	0	0	0	0	0	2	4.7
CBR1	Carbonyl reductase 1	F7D1C5	Macaca mulatta	22.863		0	3	0	0	0	0	0	0	0	0	0	0	0	0	3	14.8	3	0	0	0	0	0	0	0	0	0	0	0	0	3	14.8
ANXA1	Annexin	F7D2H1	Macaca mulatta	166.37		0	8	5	0	0	0	0	0	0	0	0	0	0	0	11	38.7	8	5	0	0	0	0	0	0	0	0	0	0	0	11	38.7
C2	Uncharacterized protein	F7D5J9	Macaca mulatta	11.705		1	0	0	2	0	0	0	0	0	0	0	0	0	0	2	3	0	0	2	0	0	0	0	0	0	0	0	0	0	2	3
N/A	Uncharacterized protein	F7D7L3	Macaca mulatta	323.31		1	4	7	2	0	0	0	1	0	0	0	0	0	0	9	36	2	4	0	0	0	0	0	0	0	0	0	0	0	6	22.1
CASP7	Caspase 7	F7DA15	Macaca mulatta	196.04		0	0	2	5	0	4	0	4	1	1	0	0	0	0	9	35.6	0	2	5	0	4	0	4	1	1	0	0	0	0	9	35.6
NAALADL1	N-acetylated alpha-linked acidic dipeptidase like 1	F7DG34	Macaca mulatta	323.31		0	0	20	0	0	0	0	0	0	1	0	0	0	0	20	35.7	0	20	0	0	0	0	0	0	1	0	0	0	0	20	35.7
TF	Serotransferrin precursor	F7DHR8	Macaca mulatta	239.47		1	4	0	7	0	0	0	4	0	0	0	0	0	0	12	23.4	4	0	7	0	0	0	4	0	0	0	0	0	0	12	23.4
S100A6	Protein S100	F7DI51	Macaca mulatta	323.31		0	3	4	6	1	3	1	4	4	2	1	0	0	0	7	36.7	3	4	6	1	3	1	4	4	2	1	0	0	0	7	36.7
POSTN	Periostin	F7DL99	Macaca mulatta	22.403		0	2	0	0	0	0	0	0	0	0	0	0	0	0	2	3.6	2	0	0	0	0	0	0	0	0	0	0	0	0	2	3.6
CSTB	Cystatin-B	F7DLR1	Macaca mulatta	12.792		0	1	1	2	0	0	0	0	0	0	0	0	0	0	2	24.5	1	1	2	0	0	0	0	0	0	0	0	0	0	2	24.5
CYC1	Cytochrome c1	F7DMP6	Macaca mulatta	21.574		0	0	0	0	0	2	0	2	2	1	1	0	0	0	3	10.2	0	0	0	0	2	0	2	2	1	1	0	0	0	3	10.2
CTNNA1	Catenin alpha 1	F7DN31	Macaca mulatta	102.63		0	4	0	0	0	2	0	0	0	0	0	0	0	0	6	8.3	4	0	0	0	2	0	0	0	0	0	0	0	0	6	8.3
PNLIPRP2	Triacylglycerol lipase	F7DN71	Macaca mulatta	323.31		0	0	2	4	3	2	0	7	7	3	6	0	0	0	12	34.1	0	2	4	3	2	0	7	7	3	6	0	0	0	12	34.1
A2M	Alpha-2-macroglobulin	F7DNP3	Macaca mulatta	323.31		0	1	5	6	0	1	0	1	1	0	0	0	0	0	10	9.4	1	5	6	0	1	0	1	1	0	0	0	0	0	10	9.4
ARF3	Uncharacterized protein	F7DVH0	Macaca mulatta	11.271		0	2	0	0	0	0	0	0	0	0	0	0	0	0	2	18.1	2	0	0	0	0	0	0	0	0	0	0	0	0	2	18.1
SFTPB	Surfactant protein B	F7DWA9	Macaca mulatta	12.796		0	2	0	0	0	0	0	0	0	0	0	0	0	0	2	6.2	2	0	0	0	0	0	0	0	0	0	0	0	0	2	6.2
ATP2A1	Calcium-transporting ATPase	F7DWY5	Macaca mulatta	11.799		0	0	0	0	0	2	2	1	1	0	1	0	0	0	2	1.5	0	0	0	0	2	2	1	1	0	1	0	0	0	2	1.5
KRT84	Keratin 84	F7E5G8	Macaca mulatta	311.08		0	0	8	1	1	1	0	0	0	0	0	0	0	0	8	15.2	0	7	1	0	0	0	0	0	0	0	0	0	0	7	13.2
ANXA9	Annexin	F7E6S3	Macaca mulatta	22.769		0	4	0	0	0	0	0	0	0	0	0	0	0	0	4	12.8	4	0	0	0	0	0	0	0	0	0	0	0	0	4	12.8
ASAH2	N-acylsphingosine amidohydrolase 2	F7EC19	Macaca mulatta	65.821		0	0	3	0	0	0	0	0	0	0	0	0	0	0	3	8.7	0	3	0	0	0	0	0	0	0	0	0	0	0	3	8.7
CLIC3	Chloride intracellular channel protein	F7EEV4	Macaca mulatta	11.082		0	2	0	0	0	0	0	0	0	0	0	0	0	0	2	8.1	2	0	0	0	0	0	0	0	0	0	0	0	0	2	8.1
N/A	Uncharacterized protein	F7EEY5	Macaca mulatta	12.261		0	1	0	1	0	0	0	1	1	0	1	0	0	0	2	8.6	1	0	1	0	0	0	1	1	0	1	0	0	0	2	8.6
N/A	Uncharacterized protein	F7EHD4	Macaca mulatta	112.78		0	0	3	2	0	0	0	0	0	0	0	0	0	0	5	1.7	0	3	2	0	0	0	0	0	0	0	0	0	0	5	1.7
DNASE1	Deoxyribonuclease	F7EHR8	Macaca mulatta	313.62		0	0	5	0	0	0	0	0	0	0	0	0	0	0	5	28.7	0	5	0	0	0	0	0	0	0	0	0	0	0	5	28.7
PLA2G2A	Phospholipase A(2)	F7EHU8	Macaca mulatta	12.016		0	0	0	2	0	0	0	0	0	0	0	0	0	0	2	23.6	0	0	2	0	0	0	0	0	0	0	0	0	0	2	23.6
MYLPF	Myosin light chain, phosphorylatable, fast skeletal muscle	F7EI96	Macaca mulatta	88.326		0	0	0	2	0	2	2	2	2	2	2	0	0	0	2	11.8	0	0	2	0	2	2	2	2	2	2	0	0	0	2	11.8
TFF2	Trefoil factor 2	F7EKA5	Macaca mulatta	323.31		0	4	10	2	0	0	0	0	0	0	0	0	0	0	10	51.2	4	10	2	0	0	0	0	0	0	0	0	0	0	10	51.2
N/A	Uncharacterized protein	F7EM74	Macaca mulatta	18.788		0	3	0	0	0	0	0	0	0	0	0	0	0	0	3	22.7	3	0	0	0	0	0	0	0	0	0	0	0	0	3	22.7
CCT4	T-complex protein 1 subunit delta	F7ENV5	Macaca mulatta	13.199		0	2	0	0	0	0	0	0	0	0	0	0	0	0	2	5.8	2	0	0	0	0	0	0	0	0	0	0	0	0	2	5.8
DNPEP	Aspartyl aminopeptidase	F7ERR7	Macaca mulatta	25.82		0	0	0	2	0	2	0	2	0	0	1	0	0	0	4	11.3	0	0	2	0	2	0	2	0	0	1	0	0	0	4	11.3
LGALS3	Galectin	F7ETJ8	Macaca mulatta	158.38		0	2	6	4	2	5	0	3	1	1	1	0	0	0	8	29.4	2	6	4	2	5	0	3	1	1	1	0	0	0	8	29.4
C3	Complement C3	F7EV32	Macaca mulatta	323.31		0	8	18	12	0	1	0	5	0	2	0	0	0	0	28	23.2	8	18	12	0	1	0	5	0	2	0	0	0	0	28	23.2
VDAC2	Voltage dependent anion channel 2	F7EV45	Macaca mulatta	35.434		0	1	0	1	0	1	0	1	0	0	0	0	0	0	2	10.2	1	0	1	0	1	0	1	0	0	0	0	0	0	2	10.2
SLC28A3	Sodium/nucleoside cotransporter	F7EYP2	Macaca mulatta	12.041		1	0	2	0	0	0	0	0	0	0	0	0	0	0	2	3.8	0	2	0	0	0	0	0	0	0	0	0	0	0	2	3.8
PKM	Pyruvate kinase	F7F0E2	Macaca mulatta	23.666		0	4	0	0	0	0	0	0	0	0	0	0	0	0	4	12.5	4	0	0	0	0	0	0	0	0	0	0	0	0	4	12.5
ABCG2	ATP-binding cassette sub-family G member 2	F7F1T2	Macaca mulatta	274.26		0	0	6	3	0	0	0	0	0	1	1	0	0	0	6	12.8	0	6	3	0	0	0	0	0	1	1	0	0	0	6	12.8
PSAP	Prosaposin	F7F376	Macaca mulatta	100.84		0	1	0	4	0	3	0	0	0	0	0	0	0	0	6	22.4	1	0	4	0	3	0	0	0	0	0	0	0	0	6	22.4
N/A	ATP synthase subunit beta	F7F3I6	Macaca mulatta	242.89		0	1	0	3	1	2	1	2	1	1	4	0	0	0	6	17.4	0	0	2	0	1	0	1	0	0	3	0	0	0	3	9.5
SERPING1	Serpin family G member 1	F7F4G6	Macaca mulatta	171.27		1	0	0	1	2	1	2	0	1	0	0	0	0	0	3	7.6	0	0	1	2	1	2	0	1	0	0	0	0	0	3	7.6
PRDX6	Peroxiredoxin-6	F7F6H0	Macaca mulatta	34.157		0	3	1	0	0	1	0	0	1	0	0	0	0	0	5	17.4	3	1	0	0	1	0	0	1	0	0	0	0	0	5	17.4
S100A9	Protein S100	F7F8G8	Macaca mulatta	323.31		0	1	10	7	8	7	4	10	4	10	7	1	1	1	16	96.5	1	10	7	8	7	4	10	4	10	7	1	1	1	16	96.5
N/A	Uncharacterized protein	F7F926	Macaca mulatta	18.572		0	1	1	0	0	0	0	2	0	0	0	0	0	0	3	26.4	1	1	0	0	0	0	2	0	0	0	0	0	0	3	26.4
CRNN	Cornulin	F7FCK7	Macaca mulatta	11.569		0	1	1	1	0	0	0	0	0	0	0	0	0	0	2	5.1	1	1	1	0	0	0	0	0	0	0	0	0	0	2	5.1
CTRL	Chymotrypsin like	F7FD70	Macaca mulatta	12.234		0	0	2	0	0	0	0	0	0	0	0	0	0	0	2	21.6	0	2	0	0	0	0	0	0	0	0	0	0	0	2	21.6
PSME2	Proteasome activator complex subunit 2	F7FF43	Macaca mulatta	114.75		0	1	0	1	0	0	0	1	1	0	0	0	0	0	3	18.8	1	0	1	0	0	0	1	1	0	0	0	0	0	3	18.8
RPS3	Ribosomal protein S3	F7FH82	Macaca mulatta	31.841		0	2	0	3	0	2	1	0	0	0	2	0	0	0	5	21.4	2	0	3	0	2	1	0	0	0	2	0	0	0	5	21.4
FN1	Fibronectin 1	F7FHF5	Macaca mulatta	66.104		0	6	0	0	0	0	0	0	0	0	0	0	0	0	6	4	6	0	0	0	0	0	0	0	0	0	0	0	0	6	4
AP1B1	AP complex subunit beta	F7FHJ3	Macaca mulatta	11.962		0	1	0	0	0	0	0	1	0	0	0	0	0	0	2	2.9	1	0	0	0	0	0	1	0	0	0	0	0	0	2	2.9
LIPF	Lipase	F7FHQ4	Macaca mulatta	12.274		0	1	0	0	0	1	0	0	0	0	0	0	0	0	2	6.3	1	0	0	0	1	0	0	0	0	0	0	0	0	2	6.3
ATP5MD	Up-regulated during skeletal muscle growth protein 5	F7FIY7	Macaca mulatta	72.833		0	2	0	0	1	3	1	0	0	0	1	0	0	0	4	46.6	2	0	0	1	3	1	0	0	0	1	0	0	0	4	46.6
N/A	Uncharacterized protein	F7FL02	Macaca mulatta	11.488		0	0	0	2	0	0	0	0	0	0	0	0	0	0	2	5.6	0	0	2	0	0	0	0	0	0	0	0	0	0	2	5.6
ENPP7	Uncharacterized protein	F7FLW7	Macaca mulatta	64.483		0	0	7	0	0	0	0	0	0	0	0	0	0	0	7	52.3	0	7	0	0	0	0	0	0	0	0	0	0	0	7	52.3
HEXB	Beta-hexosaminidase	F7FNG8	Macaca mulatta	35.835		0	0	1	0	0	0	0	0	0	2	0	0	0	0	2	5.9	0	1	0	0	0	0	0	0	2	0	0	0	0	2	5.9
GP2	Glycoprotein 2	F7FQD6	Macaca mulatta	115.21		0	0	3	6	1	3	2	2	2	0	5	0	0	0	12	23.2	0	3	6	1	3	2	2	2	0	5	0	0	0	12	23.2
APOA1	Apolipoprotein A-I	F7FQM7	Macaca mulatta	42.402		1	2	0	3	0	0	0	1	0	0	0	0	0	0	4	19.5	2	0	3	0	0	0	1	0	0	0	0	0	0	4	19.5
HADHA	Trifunctional enzyme subunit alpha, mitochondrial	F7FRK6	Macaca mulatta	21.414		0	2	0	0	0	0	0	0	0	0	0	0	0	0	2	3.5	2	0	0	0	0	0	0	0	0	0	0	0	0	2	3.5
AKR7A2	Aflatoxin B1 aldehyde reductase member 2	F7FSG0	Macaca mulatta	11.938		0	2	0	0	0	0	0	0	0	0	0	0	0	0	2	9.6	2	0	0	0	0	0	0	0	0	0	0	0	0	2	9.6
APOD	Apolipoprotein D	F7FST1	Macaca mulatta	12.536		0	0	0	0	0	2	0	0	0	0	0	0	0	0	2	13.2	0	0	0	0	2	0	0	0	0	0	0	0	0	2	13.2
ZG16B	Zymogen granule protein 16B	F7FT45	Macaca mulatta	149.59		0	1	2	0	1	1	0	1	1	1	1	0	0	0	3	26.1	1	2	0	1	1	0	1	1	1	1	0	0	0	3	26.1
UGDH	UDP-glucose 6-dehydrogenase	F7FXE1	Macaca mulatta	25.835		0	3	0	1	0	0	0	0	0	0	0	0	0	0	4	12.6	3	0	1	0	0	0	0	0	0	0	0	0	0	4	12.6
KRT31	Keratin 31	F7FXM2	Macaca mulatta	88.113		0	0	2	0	0	0	0	2	0	0	0	0	0	0	3	8.7	0	0	0	0	0	0	0	0	0	0	0	0	0	0	0
KRT34	Hair keratin, type I Ha4	F7FXY8	Macaca mulatta	18.788		0	0	3	0	1	1	0	1	0	0	0	0	0	0	3	7.1	0	3	0	1	1	0	1	0	0	0	0	0	0	3	7.1
KRT33B	Keratin 33B	F7FXZ9	Macaca mulatta	323.31		0	0	10	0	1	3	0	11	2	0	0	0	0	0	17	55.9	0	2	0	0	0	0	2	0	0	0	0	0	0	3	14.4
MYH13	Myosin heavy chain 13	F7G117	Macaca mulatta	11.578		0	0	0	0	0	0	1	0	0	0	1	0	0	0	2	1	0	0	0	0	0	1	0	0	0	1	0	0	0	2	1
MGAM2	Maltase-glucoamylase 2 (putative)	F7G370	Macaca mulatta	23.163		0	0	3	0	0	0	0	0	0	0	0	0	0	0	3	1.3	0	3	0	0	0	0	0	0	0	0	0	0	0	3	1.3
N/A	Uncharacterized protein	F7G7F8	Macaca mulatta	36.289		0	0	0	1	1	2	3	2	2	2	2	0	0	0	3	14.6	0	0	1	1	2	3	2	2	2	2	0	0	0	3	14.6
ANXA11	Annexin	F7G8I3	Macaca mulatta	18.507		0	0	1	0	0	2	0	0	0	0	0	0	0	0	3	8	0	1	0	0	2	0	0	0	0	0	0	0	0	3	8
MGAM	Maltase-glucoamylase	F7GAI7	Macaca mulatta	239.89		0	0	14	0	0	0	0	0	1	0	0	0	0	0	15	11.1	0	14	0	0	0	0	0	0	0	0	0	0	0	14	9.7
SLC36A2	Solute carrier family 36 member 2	F7GB80	Macaca mulatta	30.177		0	0	3	1	0	0	0	0	0	0	0	0	0	0	3	5.6	0	3	1	0	0	0	0	0	0	0	0	0	0	3	5.6
CP	Ceruloplasmin	F7GFB4	Macaca mulatta	12.728		1	0	2	0	0	0	0	0	0	0	0	0	0	0	2	3.4	0	2	0	0	0	0	0	0	0	0	0	0	0	2	3.4
CA6	Carbonic anhydrase 6	F7GGG0	Macaca mulatta	24.37		1	0	2	1	3	1	1	0	0	0	0	0	0	0	3	9.8	0	2	1	3	1	1	0	0	0	0	0	0	0	3	9.8
FCGBP	Fc fragment of IgG binding protein	F7GIC0	Macaca mulatta	323.31		0	2	25	2	1	1	1	8	1	14	5	0	0	0	33	15.7	2	25	2	1	1	1	8	1	14	5	0	0	0	33	15.7
COL18A1	Collagen type XVIII alpha 1 chain	F7GIS1	Macaca mulatta	21.297		0	3	0	0	0	0	0	0	0	0	0	0	0	0	3	5.5	3	0	0	0	0	0	0	0	0	0	0	0	0	3	5.5
GNAI2	Guanine nucleotide-binding protein G(i) subunit alpha-2	F7GK45	Macaca mulatta	12.747		1	1	1	0	0	0	0	0	0	0	0	0	0	0	2	9.7	1	1	0	0	0	0	0	0	0	0	0	0	0	2	9.7
RNASE3	Eosinophil cationic protein	F7GKX7	Macaca mulatta	17.535		0	0	0	1	0	1	1	2	0	0	0	0	0	0	3	24.4	0	0	1	0	1	1	2	0	0	0	0	0	0	3	24.4
N/A	Uncharacterized protein	F7GMK4	Macaca mulatta	173.3		1	0	3	2	0	0	0	0	0	0	0	0	0	0	3	35.4	0	2	1	0	0	0	0	0	0	0	0	0	0	2	20.5
N/A	Uncharacterized protein	F7GMQ8	Macaca mulatta	323.31		1	2	9	8	5	3	4	4	3	1	2	0	0	0	10	39.9	0	4	2	1	0	0	1	0	0	0	0	0	0	4	12.5
SLC5A1	Solute carrier family 5 member 1	F7GMX1	Macaca mulatta	18.567		1	2	1	2	0	1	0	0	0	0	0	0	0	0	3	6.5	2	1	2	0	1	0	0	0	0	0	0	0	0	3	6.5
DHX40	Clathrin heavy chain	F7GQ74	Macaca mulatta	41.605		0	3	0	0	0	1	1	1	0	0	1	0	0	0	4	2.2	3	0	0	0	1	1	1	0	0	1	0	0	0	4	2.2
TUBB	Tubulin beta chain	F7GQS1	Macaca mulatta	48.247		0	1	0	1	0	1	0	1	1	0	1	0	0	0	2	4.2	1	0	1	0	1	0	1	1	0	1	0	0	0	2	4.2
SNRPE	Small nuclear ribonucleoprotein E	F7GRR5	Macaca mulatta	12.466		0	1	0	0	0	0	0	0	1	0	1	0	0	0	2	29.3	1	0	0	0	0	0	0	1	0	1	0	0	0	2	29.3
C9	Complement C9	F7GRY2	Macaca mulatta	11.759		1	2	0	0	0	0	0	0	0	0	0	0	0	0	2	3.6	2	0	0	0	0	0	0	0	0	0	0	0	0	2	3.6
HSP90AB1	Heat shock protein 90 alpha family class B member 1	F7GST0	Macaca mulatta	37.762		1	0	2	0	0	1	0	1	1	0	0	0	0	0	3	5.1	0	2	0	0	1	0	1	1	0	0	0	0	0	3	5.1
RHCG	Ammonium transporter Rh type C	F7GSV2	Macaca mulatta	36.151		0	0	2	0	0	0	0	0	0	0	0	0	0	0	2	5.4	0	2	0	0	0	0	0	0	0	0	0	0	0	2	5.4
ETFA	Electron transfer flavoprotein alpha subunit	F7GT31	Macaca mulatta	11.724		0	1	1	0	0	0	0	0	0	0	0	0	0	0	2	9.3	1	1	0	0	0	0	0	0	0	0	0	0	0	2	9.3
MYO1D	Myosin ID	F7GTT9	Macaca mulatta	23.038		0	1	2	0	0	1	0	0	1	0	0	0	0	0	4	5.3	1	2	0	0	1	0	0	1	0	0	0	0	0	4	5.3
ENPEP	Aminopeptidase	F7GTW9	Macaca mulatta	67.865		0	0	8	0	0	0	0	0	1	0	0	0	0	0	8	10.4	0	8	0	0	0	0	0	1	0	0	0	0	0	8	10.4
A2ML1	Alpha-2-macroglobulin like 1	F7GU05	Macaca mulatta	14.127		0	1	1	0	0	0	0	0	0	0	0	0	0	0	2	3.4	1	1	0	0	0	0	0	0	0	0	0	0	0	2	3.4
CTSG	Cathepsin G	F7GU54	Macaca mulatta	23.42		0	0	0	1	0	0	0	4	0	0	0	0	0	0	4	15.7	0	0	1	0	0	0	4	0	0	0	0	0	0	4	15.7
SLC25A5	ADP/ATP translocase 2	F7GUA1	Macaca mulatta	74.84		0	2	1	6	3	4	4	3	3	1	2	0	0	0	10	18.4	1	0	1	0	1	1	0	0	0	0	0	0	0	3	9.6
TPM1	Tropomyosin 1	F7GV58	Macaca mulatta	11.407		0	0	0	1	0	0	0	0	1	0	1	0	0	0	2	4.5	0	0	1	0	0	0	0	1	0	1	0	0	0	2	4.5
MATN3	Matrilin 3	F7GV78	Macaca mulatta	323.31		1	0	4	0	0	0	0	0	0	0	0	0	0	0	4	8.3	0	4	0	0	0	0	0	0	0	0	0	0	0	4	8.3
RHOA	Ras homolog family member A	F7GVQ1	Macaca mulatta	11.934		0	2	1	0	0	0	0	1	0	0	0	0	0	0	2	13.3	2	1	0	0	0	0	1	0	0	0	0	0	0	2	13.3
TUBB4B	Tubulin beta chain	F7GW57	Macaca mulatta	260.46		0	6	0	5	5	5	5	5	2	2	3	0	0	0	13	22.5	2	0	1	0	0	0	0	0	0	0	0	0	0	3	7.3
H2AFY	Histone H2A	F7GWS6	Macaca mulatta	13.361		0	2	0	0	0	0	0	0	0	0	0	0	0	0	2	12	2	0	0	0	0	0	0	0	0	0	0	0	0	2	12
CLCA1	Calcium-activated chloride channel family member 1	F7GXI9	Macaca mulatta	323.31		0	7	23	2	4	5	0	5	3	0	3	0	0	0	29	34.4	7	23	2	4	5	0	5	3	0	3	0	0	0	29	34.4
KLK1	Kallikrein 1	F7GYN8	Macaca mulatta	52.083		0	0	2	2	0	0	0	0	1	1	2	0	0	0	2	11.2	0	2	2	0	0	0	0	1	1	2	0	0	0	2	11.2
AMY2B	Alpha-amylase	F7GYU4	Macaca mulatta	231.88		0	0	3	0	0	0	0	3	2	3	2	0	0	0	4	10.6	0	3	0	0	0	0	3	2	3	2	0	0	0	4	10.6
PLIN2	Perilipin	F7GZC0	Macaca mulatta	323.31		1	0	5	5	0	0	0	0	0	0	0	0	0	0	6	16.4	0	5	5	0	0	0	0	0	0	0	0	0	0	6	16.4
ANXA2	Annexin	F7H0C6	Macaca mulatta	323.31		1	9	12	5	0	0	0	5	3	1	1	0	0	0	18	55.2	9	12	5	0	0	0	5	3	1	1	0	0	0	18	55.2
LOC713027	Alpha-amylase	F7H0E4	Macaca mulatta	323.31		0	0	9	4	2	7	10	5	5	6	19	0	0	0	25	59.7	0	0	0	0	0	0	0	0	2	5	0	0	0	5	16.4
LTA4H	Leukotriene A(4) hydrolase	F7H193	Macaca mulatta	81.014		0	2	0	0	0	0	0	0	0	0	0	0	0	0	2	5.1	2	0	0	0	0	0	0	0	0	0	0	0	0	2	5.1
SLC25A24	Solute carrier family 25 member 24	F7H241	Macaca mulatta	11.103		0	1	0	0	0	1	0	0	0	0	0	0	0	0	2	4.8	1	0	0	0	1	0	0	0	0	0	0	0	0	2	4.8
EPX	Eosinophil peroxidase	F7H275	Macaca mulatta	218.65		0	0	14	2	2	3	1	3	1	0	0	0	0	0	14	22.1	0	13	2	2	3	1	2	1	0	0	0	0	0	13	20.1
PFN1	Profilin	F7H2A5	Macaca mulatta	69.362		1	7	0	0	0	0	0	1	0	0	0	0	0	0	7	42.1	7	0	0	0	0	0	1	0	0	0	0	0	0	7	42.1
CTSC	Dipeptidyl peptidase 1 isoform a preproprotein	F7H3F1	Macaca mulatta	43.686		1	0	2	0	0	0	0	0	0	0	0	0	0	0	2	6.9	0	2	0	0	0	0	0	0	0	0	0	0	0	2	6.9
OLFM4	Olfactomedin 4	F7H4W7	Macaca mulatta	66.909		0	0	2	2	0	0	0	0	0	0	0	0	0	0	3	5.5	0	2	2	0	0	0	0	0	0	0	0	0	0	3	5.5
HSD11B2	Hydroxysteroid 11-beta dehydrogenase 2	F7H597	Macaca mulatta	226.73		0	0	0	1	0	3	0	3	1	0	1	0	0	0	4	14.4	0	0	1	0	3	0	3	1	0	1	0	0	0	4	14.4
NME2	Nucleoside diphosphate kinase	F7H6X5	Macaca mulatta	23.372		1	1	0	0	1	1	0	0	0	0	0	0	0	0	3	24.3	1	0	0	1	1	0	0	0	0	0	0	0	0	3	24.3
JUP	Desmoplakin-3	F7H7V0	Macaca mulatta	82.022		0	8	0	0	0	0	0	0	0	0	0	0	0	0	8	15.7	7	0	0	0	0	0	0	0	0	0	0	0	0	7	14
CTSD	Cathepsin D preproprotein	F7H7Y3	Macaca mulatta	88.607		1	6	0	1	0	1	0	0	0	0	0	0	0	0	8	28.6	6	0	1	0	1	0	0	0	0	0	0	0	0	8	28.6
SERPINB9	Cytoplasmic antiproteinase 3	F7HA35	Macaca mulatta	23.54		0	1	0	1	1	0	1	1	0	0	0	0	0	0	3	6.4	1	0	1	1	0	1	0	0	0	0	0	0	0	2	3.2
EHD4	EH domain containing 4	F7HAE5	Macaca mulatta	12.88		1	2	0	0	1	0	0	0	0	0	0	0	0	0	2	4.4	2	0	0	1	0	0	0	0	0	0	0	0	0	2	4.4
GRN	Granulin precursor	F7HAN1	Macaca mulatta	88.998		1	2	4	0	0	0	0	0	0	0	0	0	0	0	5	11	2	4	0	0	0	0	0	0	0	0	0	0	0	5	11
GSN	Gelsolin	F7HB13	Macaca mulatta	11.832		0	1	0	0	0	0	0	1	0	0	0	0	0	0	2	3	1	0	0	0	0	0	1	0	0	0	0	0	0	2	3
DMBT1	Deleted in malignant brain tumors 1	F7HB63	Macaca mulatta	323.31		0	1	24	12	6	6	5	7	5	4	5	0	0	0	24	28.2	1	24	12	6	6	5	7	5	4	5	0	0	0	24	28.2
GK2	Glycerol kinase 2	F7HBG8	Macaca mulatta	11.9		0	2	0	0	0	0	0	0	0	0	0	0	0	0	2	4.5	2	0	0	0	0	0	0	0	0	0	0	0	0	2	4.5
PRSS1	Trypsin-1 precursor	F7HBQ6	Macaca mulatta	94.815		0	1	4	0	0	0	1	0	0	0	0	0	0	0	5	14.5	1	4	0	0	0	1	0	0	0	0	0	0	0	5	14.5
ALB	Serum albumin	F7HCG4	Macaca mulatta	323.31		0	17	8	35	1	3	1	37	1	1	2	0	0	0	53	72.9	17	8	35	1	3	1	37	1	1	2	0	0	0	53	72.9
SCGB3A2	Secretoglobin family 3A member 2	F7HE28	Macaca mulatta	12.998		0	0	1	1	0	1	2	0	1	1	0	0	0	0	2	32.3	0	1	1	0	1	2	0	1	1	0	0	0	0	2	32.3
ACTN3	Actinin alpha 3 (gene/pseudogene)	F7HER2	Macaca mulatta	35.088		0	0	0	2	2	2	3	2	3	2	3	0	0	0	5	5.1	0	0	1	1	1	2	1	1	1	2	0	0	0	3	3.8
ILF2	Interleukin enhancer-binding factor 2	F7HGD2	Macaca mulatta	12.17		0	2	0	0	0	0	0	0	0	0	0	0	0	0	2	6.5	2	0	0	0	0	0	0	0	0	0	0	0	0	2	6.5
COX5A	Cytochrome c oxidase subunit 5A, mitochondrial	F7HGR3	Macaca mulatta	26.254		0	1	1	1	0	1	0	1	1	0	1	0	0	0	2	20.9	1	1	1	0	1	0	1	1	0	1	0	0	0	2	20.9
LOC703284	Uncharacterized protein	F7HH03	Macaca mulatta	323.31		0	0	0	0	0	0	0	0	0	9	0	0	0	0	9	35.8	0	0	0	0	0	0	0	0	9	0	0	0	0	9	35.8
N/A	Protein S100	F7HH64	Macaca mulatta	72.492		0	3	1	0	0	0	0	1	0	0	0	0	0	0	3	38.1	3	1	0	0	0	0	1	0	0	0	0	0	0	3	38.1
WFDC2	Major epididymis-specific protein E4	F7HII8	Macaca mulatta	12.348		0	2	0	0	0	0	0	0	0	0	0	0	0	0	2	22.8	2	0	0	0	0	0	0	0	0	0	0	0	0	2	22.8
ARL6IP1	Uncharacterized protein	F7HIR1	Macaca mulatta	13.616		0	1	0	1	0	1	0	1	1	0	1	0	0	0	2	18	1	0	1	0	1	0	1	1	0	1	0	0	0	2	18
SLC3A1	Solute carrier family 3 member 1	F7HIT7	Macaca mulatta	101		0	0	2	1	0	0	1	0	0	0	0	0	0	0	3	6.6	0	2	1	0	0	1	0	0	0	0	0	0	0	3	6.6
ACTA2	Actin, aortic smooth muscle	F7HJJ8	Macaca mulatta	323.31		0	0	1	10	8	8	9	6	8	3	8	0	0	0	12	31.3	0	0	1	1	1	1	1	1	1	1	0	0	0	1	2.9
ATP5F1C	ATP synthase subunit gamma	F7HJS5	Macaca mulatta	12.467		0	0	0	0	0	1	2	0	0	0	0	0	0	0	2	9.1	0	0	0	0	1	2	0	0	0	0	0	0	0	2	9.1
PNLIPRP1	Triacylglycerol lipase	F7HKW9	Macaca mulatta	54.915		0	0	4	2	0	0	0	4	4	0	1	0	0	0	7	18.9	0	4	2	0	0	0	4	4	0	1	0	0	0	7	18.9
RAB11A	RAB11A, member RAS oncogene family	F7HLD9	Macaca mulatta	17.216		1	1	0	0	0	0	1	0	0	0	1	0	0	0	3	14.4	1	0	0	0	0	1	0	0	0	1	0	0	0	3	14.4
PNLIP	Triacylglycerol lipase	F7HM08	Macaca mulatta	323.31		0	0	3	7	3	9	8	28	12	10	21	0	0	0	29	66.2	0	3	6	3	9	7	28	12	10	20	0	0	0	28	66.2
MYO7B	Myosin VIIB	F7HM26	Macaca mulatta	36.058		0	5	0	0	0	0	0	0	0	0	0	0	0	0	5	2.3	5	0	0	0	0	0	0	0	0	0	0	0	0	5	2.3
ANXA5	Annexin	F7HM69	Macaca mulatta	204.78		1	5	1	0	0	0	0	3	0	0	0	0	0	0	9	37.7	5	1	0	0	0	0	3	0	0	0	0	0	0	9	37.7
LOC694593	Uncharacterized protein	F7HMT2	Macaca mulatta	58.901		1	0	0	1	1	1	2	1	1	2	1	0	0	0	2	3.2	0	0	1	1	1	2	1	1	2	1	0	0	0	2	3.2
AGR2	Anterior gradient 2, protein disulphide isomerase family member	F7HNR1	Macaca mulatta	11.633		0	1	0	1	0	0	0	1	0	0	0	0	0	0	2	16.6	1	0	1	0	0	0	1	0	0	0	0	0	0	2	16.6
UBA1	Ubiquitin like modifier activating enzyme 1	F7HPQ2	Macaca mulatta	24.835		0	4	0	0	0	0	0	0	0	0	0	0	0	0	4	5.8	4	0	0	0	0	0	0	0	0	0	0	0	0	4	5.8
CAPG	Macrophage-capping protein	F7HQ21	Macaca mulatta	97.97		0	2	0	0	0	0	0	0	0	0	0	0	0	0	2	8.7	2	0	0	0	0	0	0	0	0	0	0	0	0	2	8.7
ALDOB	Fructose-bisphosphate aldolase	F7HRC7	Macaca mulatta	141.55		0	4	0	0	0	0	0	0	0	0	0	0	0	0	4	24.5	4	0	0	0	0	0	0	0	0	0	0	0	0	4	24.5
PLB1	Phospholipase B1	F7HRS3	Macaca mulatta	83.214		0	0	4	0	0	0	0	1	1	1	1	0	0	0	4	15.7	0	4	0	0	0	0	1	1	1	1	0	0	0	4	15.7
NPC2	Epididymal secretory protein E1 precursor	F7HRU3	Macaca mulatta	93.963		0	1	3	0	0	0	0	0	0	0	0	0	0	0	4	45.9	1	3	0	0	0	0	0	0	0	0	0	0	0	4	45.9
HIST2H2AB	Histone H2A	F7HSJ5	Macaca mulatta	323.31		0	0	0	1	3	6	3	3	3	2	3	0	0	0	10	66.2	0	0	1	1	3	1	1	1	1	1	0	0	0	3	13.8
SERPINE2	Serpin family E member 2	F7HSW0	Macaca mulatta	201.01		0	9	0	3	0	0	0	0	0	0	0	0	0	0	9	27.6	9	0	3	0	0	0	0	0	0	0	0	0	0	9	27.6
PHGDH	D-3-phosphoglycerate dehydrogenase	F7HT30	Macaca mulatta	12.358		0	2	0	0	0	0	0	0	0	0	0	0	0	0	2	6.6	2	0	0	0	0	0	0	0	0	0	0	0	0	2	6.6
TUBB2B	Tubulin beta chain	F7HTD6	Macaca mulatta	21.945		0	0	0	1	0	2	1	0	1	1	1	0	0	0	3	3.1	0	0	1	0	2	1	0	1	1	1	0	0	0	3	3.1
LOC713189	Protein S100	G7MDR2	Macaca mulatta	26.402		0	0	2	0	0	2	0	0	0	1	0	0	0	0	4	31.7	0	2	0	0	2	0	0	0	1	0	0	0	0	4	31.7
SFN	14-3-3 protein sigma	G7MHX1	Macaca mulatta	21.277		0	2	0	0	0	0	0	0	0	0	0	0	0	0	2	10.5	2	0	0	0	0	0	0	0	0	0	0	0	0	2	10.5
FABP3	Fatty acid binding protein 3	G7MI71	Macaca mulatta	323.31		1	0	8	2	1	0	0	0	0	0	0	0	0	0	8	64.7	0	8	2	1	0	0	0	0	0	0	0	0	0	8	64.7
HIST1H2BM	Histone H2B	G7MR89	Macaca mulatta	323.31		0	2	2	6	11	9	8	4	3	3	3	0	0	0	14	74.6	2	2	4	4	4	3	3	2	2	2	0	0	0	7	42.9
CIB1	Calcium and integrin binding 1	G7MVY1	Macaca mulatta	11.759		0	0	1	0	0	0	0	0	1	0	0	0	0	0	2	16.2	0	1	0	0	0	0	0	1	0	0	0	0	0	2	16.2
VIM	Vimentin	G7N1N6	Macaca mulatta	89.463		0	0	0	1	0	0	0	3	2	1	1	0	0	0	4	10.9	0	0	0	0	0	0	2	1	0	0	0	0	0	3	8.4
GPD1	Glycerol-3-phosphate dehydrogenase [NAD(+)]	G7N6Y5	Macaca mulatta	18.968		0	3	0	0	0	0	0	0	1	0	0	0	0	0	3	11.2	3	0	0	0	0	0	0	1	0	0	0	0	0	3	11.2
RAB10	RAB10, member RAS oncogene family	G7N9K6	Macaca mulatta	17.267		1	1	2	0	0	0	0	0	0	0	0	0	0	0	3	16	1	2	0	0	0	0	0	0	0	0	0	0	0	3	16
EFEMP1	EGF containing fibulin extracellular matrix protein 1	G7NA36	Macaca mulatta	12.819		0	2	0	0	0	0	0	0	0	0	0	0	0	0	2	5.5	2	0	0	0	0	0	0	0	0	0	0	0	0	2	5.5
PCBP1	Poly(rC)-binding protein 1	G7NA92	Macaca mulatta	12.477		0	2	0	0	0	0	0	0	0	0	0	0	0	0	2	8.1	2	0	0	0	0	0	0	0	0	0	0	0	0	2	8.1
FABP1	Fatty acid binding protein 1	G7NAK6	Macaca mulatta	82.949		0	4	4	2	0	0	0	0	0	0	0	0	0	0	7	81.9	4	4	2	0	0	0	0	0	0	0	0	0	0	7	81.9
HBA2	Hemoglobin alpha chain	G7NQC3	Macaca mulatta	274.95		1	1	0	4	3	1	0	0	0	0	0	0	0	0	4	28.2	1	0	4	3	1	0	0	0	0	0	0	0	0	4	28.2
SLC25A6	ADP/ATP translocase 3	H9EM10	Macaca mulatta	22.977		0	0	0	0	2	0	2	0	0	0	0	0	0	0	2	9.7	0	0	0	1	0	1	0	0	0	0	0	0	0	1	6
CLIC1	Chloride intracellular channel protein	H9EMZ8	Macaca mulatta	50.589		0	3	2	2	1	1	0	1	1	0	0	0	0	0	5	23.7	3	2	2	1	1	0	1	1	0	0	0	0	0	5	23.7
ARPC4	Actin-related protein 2/3 complex subunit 4	H9FNE6	Macaca mulatta	12.168		0	1	0	0	0	0	0	2	0	0	0	0	0	0	2	12.5	1	0	0	0	0	0	2	0	0	0	0	0	0	2	12.5
NNT	NAD(P) transhydrogenase, mitochondrial	H9FS68	Macaca mulatta	12.9		0	2	0	0	0	0	0	0	0	0	0	0	0	0	2	2.6	2	0	0	0	0	0	0	0	0	0	0	0	0	2	2.6
N/A	Uncharacterized protein	H9H2M7	Macaca mulatta	20.292		1	0	3	1	0	0	0	0	0	0	0	0	0	0	3	26.4	0	2	1	0	0	0	0	0	0	0	0	0	0	2	20.3
DYNLL1	Dynein light chain	H9H2R0	Macaca mulatta	12.712		0	1	0	1	0	0	1	0	0	0	1	0	0	0	2	25.8	1	0	1	0	0	1	0	0	0	1	0	0	0	2	25.8
GGT1	Uncharacterized protein	H9H2T4	Macaca mulatta	57.951		0	0	6	1	0	0	0	0	0	0	0	0	0	0	6	13.9	0	6	1	0	0	0	0	0	0	0	0	0	0	6	13.9
N/A	Uncharacterized protein	H9H2V9	Macaca mulatta	323.31		1	0	11	13	9	7	5	12	10	9	10	0	0	0	16	34.1	0	11	13	9	7	5	12	10	9	10	0	0	0	16	34.1
SERPINB6	Serpin B6	H9H396	Macaca mulatta	69.81		0	2	2	1	1	1	1	1	1	1	0	0	0	0	4	14.2	1	2	1	1	1	1	1	1	1	0	0	0	0	3	11.8
HSPD1	60 kDa heat shock protein, mitochondrial	H9H3I6	Macaca mulatta	11.522		0	0	0	2	0	0	0	0	0	0	0	0	0	0	2	4.2	0	0	2	0	0	0	0	0	0	0	0	0	0	2	4.2
ENO3	Enolase 3	H9H3J2	Macaca mulatta	64.116		1	2	0	2	2	2	3	1	1	0	1	0	0	0	4	13.6	2	0	2	2	2	3	1	1	0	1	0	0	0	4	13.6
LOC100426744	Uncharacterized protein	H9H3N1	Macaca mulatta	14.022		0	0	0	0	0	0	0	0	0	2	0	0	0	0	2	11.9	0	0	0	0	0	0	0	0	2	0	0	0	0	2	11.9
LCN2	Lipocalin 2	H9H4D4	Macaca mulatta	323.31		1	1	17	10	0	0	0	0	0	0	0	0	0	0	17	72.7	1	17	10	0	0	0	0	0	0	0	0	0	0	17	72.7
S100A16	Protein S100	H9Z3V3	Macaca mulatta	11.806		0	0	0	0	0	1	0	0	1	0	0	0	0	0	2	28.2	0	0	0	0	1	0	0	1	0	0	0	0	0	2	28.2
PDCD6IP	Programmed cell death 6 interacting protein	H9Z3W8	Macaca mulatta	54.911		0	4	3	0	0	0	0	0	0	0	0	0	0	0	7	10.4	4	3	0	0	0	0	0	0	0	0	0	0	0	7	10.4
GSTP1	Glutathione S-transferase P1	H9Z845	Macaca mulatta	74.868		1	7	1	1	1	1	1	1	1	0	0	0	0	0	7	36.2	7	1	1	1	1	1	1	1	0	0	0	0	0	7	36.2
CFL1	Cofilin-1	I0FG05	Macaca mulatta	18.877		0	3	0	0	0	0	0	0	0	0	0	0	0	0	3	21.7	3	0	0	0	0	0	0	0	0	0	0	0	0	3	21.7
VASP	Vasodilator-stimulated phosphoprotein	I0FG82	Macaca mulatta	19.53		0	1	0	0	0	0	0	2	0	0	0	0	0	0	3	7.9	1	0	0	0	0	0	2	0	0	0	0	0	0	3	7.9
SELENBP1	Selenium-binding protein 1	I2CVY8	Macaca mulatta	32.421		1	3	2	0	0	0	0	0	0	0	0	0	0	0	5	11.9	3	2	0	0	0	0	0	0	0	0	0	0	0	5	11.9
COX1	Cytochrome c oxidase subunit 1	I3W8K0	Macaca mulatta	13.567		0	0	2	1	0	2	0	0	0	0	0	0	0	0	2	5.9	0	2	1	0	2	0	0	0	0	0	0	0	0	2	5.9
CELA3B	Chymotrypsin-like elastase family member 3B (Fragment)	O19023	Macaca mulatta	59.944		0	0	3	1	2	1	3	1	1	1	1	0	0	0	5	33.1	0	3	1	2	1	3	1	1	1	1	0	0	0	5	33.1
gap	Glyceraldehyde-3-phosphate dehydrogenase	O32755	Lactobacillus delbrueckii subsp. bulgaricus	241.42		0	0	3	0	4	1	0	2	2	2	1	0	0	0	7	19.2	0	2	0	4	1	0	2	1	1	1	0	0	0	6	19.2
TIP1-1	Aquaporin TIP1-1	O64964	Zea mays	13.077		0	0	0	0	0	2	0	0	0	0	0	0	0	0	2	8	0	0	0	0	2	0	0	0	0	0	0	0	0	2	8
gltA	Citrate synthase	O68883	Salmonella typhimurium (strain LT2 / SGSC1412 / ATCC 700720)	69.319		0	0	0	0	0	0	0	2	2	0	0	0	0	0	3	11.5	0	0	0	0	0	0	2	2	0	0	0	0	0	3	11.5
pckA	Phosphoenolpyruvate carboxykinase (ATP)	O83023	Selenomonas ruminantium	24.437		0	0	1	0	1	0	0	1	0	2	1	0	0	0	3	10.2	0	1	0	0	0	0	1	0	2	0	0	0	0	2	8.3
etfB	Electron transfer flavoprotein subunit beta	O85691	Megasphaera elsdenii	152.41		0	0	0	8	0	0	0	0	0	0	0	0	0	0	8	49.3	0	0	8	0	0	0	0	0	0	0	0	0	0	8	49.3
etfA	Electron transfer flavoprotein subunit alpha	O85692	Megasphaera elsdenii	17.811		0	0	0	3	0	0	0	0	0	0	0	0	0	0	3	10.4	0	0	3	0	0	0	0	0	0	0	0	0	0	3	10.4
N/A	Bowman-Birk type proteinase inhibitor D-II	P01064	Glycine max	28.702		0	0	0	2	0	0	0	0	1	0	0	0	0	0	2	41	0	0	2	0	0	0	0	1	0	0	0	0	0	2	41
KTI3	Trypsin inhibitor A	P01070	Glycine max	188.17		0	0	0	7	3	4	3	5	7	3	5	0	0	0	8	25.9	0	0	7	3	4	3	5	7	3	5	0	0	0	8	25.9
GY4	Glycinin G4	P02858	Glycine max	323.31		0	0	0	20	7	16	7	29	25	20	33	0	0	0	36	56.8	0	0	13	5	12	4	21	18	14	24	0	0	0	26	48
GY5	Glycinin G5	P04347	Glycine max	323.31		0	0	0	9	4	4	4	13	13	9	15	0	0	0	16	35.5	0	0	9	4	4	4	13	13	9	15	0	0	0	16	35.5
GY2	Glycinin G2	P04405	Glycine max	323.31		0	0	0	8	3	6	3	17	19	15	20	0	0	0	23	57.1	0	0	6	2	5	2	15	17	13	18	0	0	0	21	49.1
GY1	Glycinin G1	P04776	Glycine max	323.31		0	0	0	14	12	13	10	24	26	20	27	0	0	0	32	67.1	0	0	11	9	10	7	20	22	16	23	0	0	0	28	60.2
LE1	Lectin	P05046	Glycine max	11.836		0	0	0	1	0	0	1	0	0	0	0	0	0	0	2	9.1	0	0	1	0	0	1	0	0	0	0	0	0	0	2	9.1
GLUA1	Glutelin type-A 1	P07728	Oryza sativa subsp. japonica	323.31		0	0	0	7	10	10	11	6	5	5	11	0	0	0	19	38.5	0	0	6	9	8	10	6	5	5	10	0	0	0	15	32.7
GLUA2	Glutelin type-A 2	P07730	Oryza sativa subsp. japonica	323.31		0	0	0	15	17	15	26	17	15	20	27	0	0	0	35	63.3	0	0	8	7	6	14	8	6	10	14	0	0	0	20	46.7
LOX1.1	Seed linoleate 13S-lipoxygenase-1	P08170	Glycine max	166.76		0	0	0	4	5	5	4	5	5	3	4	0	0	0	10	13.2	0	0	2	2	3	2	4	4	2	3	0	0	0	7	10.1
LOX1.3	Seed linoleate 9S-lipoxygenase-3	P09186	Glycine max	178.2		0	0	0	5	2	2	5	2	3	1	3	0	0	0	7	10	0	0	5	2	2	5	2	3	1	3	0	0	0	7	10
LOX1.2	Seed linoleate 9S-lipoxygenase-2	P09439	Glycine max	54.676		0	0	0	2	2	1	3	1	1	0	0	0	0	0	7	10.2	0	0	2	2	1	3	1	1	0	0	0	0	0	7	10.2
typA	GTP-binding protein TypA/BipA	P0A3B4	Shigella flexneri	13.894		0	0	1	1	1	2	1	1	1	1	1	0	0	0	2	2.3	0	1	1	1	2	1	1	1	1	1	0	0	0	2	2.3
aphA	Aminoglycoside 3-phosphotransferase	P0A3Y5	Enterococcus faecalis	49.446		0	0	0	0	0	0	0	2	2	0	0	0	0	0	2	15.9	0	0	0	0	0	0	2	2	0	0	0	0	0	2	15.9
ftnA	Bacterial non-heme ferritin	P0A9A1	Shigella flexneri	21.416		0	0	0	0	0	0	0	2	2	0	0	0	0	0	2	19.4	0	0	0	0	0	0	2	2	0	0	0	0	0	2	19.4
gapA	Glyceraldehyde-3-phosphate dehydrogenase	P0A9B5	Shigella flexneri	31.689		0	0	0	2	2	2	2	1	3	1	1	0	0	0	5	13.3	0	0	0	1	1	1	1	2	1	1	0	0	0	2	6.3
bfr	Bacterioferritin	P0ABD4	Escherichia coli O6:H1 (strain CFT073 / ATCC 700928 / UPEC)	12.94		0	0	0	0	0	0	0	1	2	0	0	0	0	0	2	20.3	0	0	0	0	0	0	1	2	0	0	0	0	0	2	20.3
aspA	Aspartate ammonia-lyase	P0AC40	Shigella flexneri	14.704		0	0	0	0	0	0	0	2	1	1	0	0	0	0	2	5.9	0	0	0	0	0	0	2	1	1	0	0	0	0	2	5.9
ACT7	Actin-7	P0C542	Oryza sativa subsp. indica	58.197		0	0	0	1	2	0	0	0	1	0	2	0	0	0	3	12.2	0	0	1	2	0	0	0	0	0	1	0	0	0	2	6.1
gdh	NAD-specific glutamate dehydrogenase	P0C934	Porphyromonas gingivalis (strain ATCC BAA-308 / W83)	25.549		0	0	0	0	1	3	0	1	1	1	1	0	0	0	4	8.1	0	0	0	0	1	0	0	0	0	0	0	0	0	1	3.4
ldh2	L-lactate dehydrogenase 2	P0CW93	Bifidobacterium longum (strain NCC 2705)	12.388		0	0	2	0	0	0	0	0	0	0	0	0	0	0	2	10.9	0	2	0	0	0	0	0	0	0	0	0	0	0	2	10.9
CG-3	Beta-conglycinin alpha subunit 1	P0DO16	Glycine max	147.22		0	0	1	3	2	4	1	1	3	1	3	0	0	0	6	10.7	0	1	3	2	4	1	1	3	1	3	0	0	0	6	10.7
BMY1	Beta-amylase	P10537	Ipomoea batatas	323.31		0	0	0	0	0	0	0	1	0	17	12	0	0	0	19	47.1	0	0	0	0	0	0	0	0	16	12	0	0	0	18	45.3
BMY1	Beta-amylase	P10538	Glycine max	11.624		0	0	0	1	0	0	1	1	1	0	1	0	0	0	2	3.6	0	0	1	0	0	1	1	1	0	1	0	0	0	2	3.6
GSPO-A1	Sporamin A	P10917	Ipomoea batatas	42.832		0	0	0	1	0	0	2	0	0	1	1	0	0	0	2	13.2	0	0	1	0	0	2	0	0	1	1	0	0	0	2	13.2
GSPO-B1	Sporamin B	P10965	Ipomoea batatas	219.32		0	0	0	0	0	0	2	0	0	4	8	0	0	0	8	52.3	0	0	0	0	0	1	0	0	2	2	0	0	0	2	17.1
CG-1	Beta-conglycinin alpha subunit	P11827	Glycine max	35.132		0	0	0	3	1	0	2	1	2	3	3	0	0	0	5	8.2	0	0	3	1	0	2	1	2	3	3	0	0	0	5	8.2
GY3	Glycinin G3	P11828	Glycine max	323.31		0	0	0	2	1	1	1	5	6	4	10	0	0	0	10	34.7	0	0	2	1	1	1	5	6	4	10	0	0	0	10	34.7
BG	Basic 7S globulin	P13917	Glycine max	310.67		0	0	0	2	1	1	2	1	1	1	1	0	0	0	2	6.1	0	0	2	1	1	2	1	1	1	1	0	0	0	2	6.1
GluB1-A	Glutelin type-B 1	P14323	Oryza sativa subsp. japonica	323.31		0	0	0	12	26	25	29	21	18	17	28	0	0	0	39	55.7	0	0	2	4	4	6	5	4	6	8	0	0	0	8	24.4
N/A	Sporamin A	P14715	Ipomoea batatas	165.42		0	0	0	3	0	0	1	0	0	2	4	0	0	0	4	31.5	0	0	3	0	0	1	0	0	2	4	0	0	0	4	31.5
GLB1	Globulin-1 S allele	P15590	Zea mays	100.57		0	0	0	6	1	2	2	1	2	0	2	0	0	0	7	18.5	0	0	6	1	2	2	1	2	0	2	0	0	0	7	18.5
PROLM25	13 kDa prolamin C	P17048	Oryza sativa subsp. japonica	323.31		0	0	0	1	1	2	2	3	3	3	4	0	0	0	4	48.1	0	0	1	1	2	2	3	3	3	4	0	0	0	4	48.1
hup	DNA-binding protein HB1	P17615	Bifidobacterium longum (strain NCC 2705)	24.188		0	0	2	2	0	0	0	0	0	0	0	0	0	0	3	25.8	0	2	2	0	0	0	0	0	0	0	0	0	0	3	25.8
hns	DNA-binding protein H-NS	P18955	Serratia marcescens	12.461		0	0	0	0	0	0	0	1	2	0	0	0	0	0	2	16.3	0	0	0	0	0	0	1	2	0	0	0	0	0	2	16.3
nifJ	Pyruvate-flavodoxin oxidoreductase	P19543	Enterobacter agglomerans	11.612		0	0	0	0	0	1	0	0	0	0	1	0	0	0	2	2	0	0	0	0	1	0	0	0	0	1	0	0	0	2	2
N/A	2S albumin	P19594	Glycine max	120.8		0	0	0	3	1	2	1	1	6	1	2	0	0	0	7	28.5	0	0	3	1	2	1	1	6	1	2	0	0	0	7	28.5
Os12g0269200	Prolamin PPROL 17D	P20698	Oryza sativa subsp. japonica	323.31		0	0	1	3	3	3	4	4	4	4	4	0	0	0	4	50	0	1	3	3	3	4	4	4	4	4	0	0	0	4	50
ppdK	Pyruvate, phosphate dikinase	P22983	Clostridium symbiosum	37.345		0	0	1	0	0	1	0	1	1	1	1	0	0	0	2	3.2	0	1	0	0	1	0	1	1	1	1	0	0	0	2	3.2
cheY	Chemotaxis protein CheY	P24072	Bacillus subtilis (strain 168)	11.395		0	0	1	0	0	0	0	0	0	1	0	0	0	0	2	18.3	0	1	0	0	0	0	0	0	1	0	0	0	0	2	18.3
gdh	NAD-specific glutamate dehydrogenase	P24295	Clostridium symbiosum	36.857		0	0	1	0	0	0	0	3	4	0	0	0	0	0	5	13.6	0	1	0	0	0	0	3	4	0	0	0	0	0	5	13.6
N/A	Non-specific lipid-transfer protein (Fragment)	P24296	Triticum aestivum	75.477		0	0	0	2	0	0	1	1	1	0	0	0	0	0	3	40.7	0	0	2	0	0	1	1	1	0	0	0	0	0	3	40.7
N/A	Hydrophobic seed protein	P24337	Glycine max	323.31		0	0	0	3	3	3	3	1	3	3	2	0	0	0	3	25	0	0	3	3	3	3	1	3	3	2	0	0	0	3	25
CG-4	Beta-conglycinin beta subunit 1	P25974	Glycine max	323.31		0	0	0	4	1	1	2	3	5	2	6	0	0	0	10	23.5	0	0	3	1	1	2	2	4	2	6	0	0	0	9	20.5
tuf	Elongation factor Tu	P26184	Flexistipes sinusarabici	11.791		0	0	0	0	1	0	0	0	0	0	1	0	0	0	2	8.1	0	0	0	0	0	0	0	0	0	0	0	0	0	0	0
N/A	Histone H1	P27806	Triticum aestivum	20.171		0	0	0	2	1	1	2	0	0	0	0	0	0	0	3	16.4	0	0	2	1	1	2	0	0	0	0	0	0	0	3	16.4
CHIA	Endochitinase A	P29022	Zea mays	262.32		0	0	0	1	0	1	2	3	3	0	2	0	0	0	5	23.2	0	0	1	0	1	1	3	2	0	2	0	0	0	3	16.1
N/A	Endochitinase B (Fragment)	P29023	Zea mays	11.588		0	0	0	1	0	0	0	0	1	0	0	0	0	0	2	13	0	0	1	0	0	0	0	1	0	0	0	0	0	2	13
RASI	Alpha-amylase/subtilisin inhibitor	P29421	Oryza sativa subsp. japonica	22.056		0	0	0	2	0	0	0	1	3	0	1	0	0	0	3	15.5	0	0	2	0	0	0	1	3	0	1	0	0	0	3	15.5
N/A	P24 oleosin isoform B	P29531	Glycine max	72.543		0	0	0	2	2	2	2	1	1	0	1	0	0	0	2	6.7	0	0	2	2	2	2	1	1	0	1	0	0	0	2	6.7
LYZ	Lysozyme C	P30201	Macaca mulatta	13.751		1	0	1	2	2	2	1	0	0	0	0	0	0	0	2	16.2	0	1	2	2	2	1	0	0	0	0	0	0	0	2	16.2
N/A	D-lactate dehydrogenase	P30901	Lactobacillus helveticus	50.779		0	0	0	0	2	0	0	2	0	0	0	0	0	0	2	11.6	0	0	0	2	0	0	2	0	0	0	0	0	0	2	11.6
ompA	Outer membrane protein P5	P38368	Haemophilus influenzae	35.691		0	0	2	0	0	1	1	0	0	0	0	0	0	0	2	5.7	0	2	0	0	1	1	0	0	0	0	0	0	0	2	5.7
tuf	Elongation factor Tu	P42479	Stigmatella aurantiaca	14.868		0	0	0	0	0	1	2	0	1	1	0	0	0	0	2	6.6	0	0	0	0	0	0	0	0	0	0	0	0	0	0	0
N/A	Allergen Ara h 1, clone P17	P43237	Arachis hypogaea	15.056		0	0	0	2	1	0	0	0	1	0	0	0	0	0	2	5.7	0	0	2	1	0	0	0	1	0	0	0	0	0	2	5.7
gapA	Glyceraldehyde-3-phosphate dehydrogenase	P44304	Haemophilus influenzae (strain ATCC 51907 / DSM 11121 / KW20 / Rd)	58.917		0	0	3	0	0	0	0	0	0	0	0	0	0	0	3	10.9	0	3	0	0	0	0	0	0	0	0	0	0	0	3	10.9
RPS26	40S ribosomal protein S26	P49216	Oryza sativa subsp. japonica	24.659		0	0	0	1	1	2	1	1	0	0	1	0	0	0	2	12.8	0	0	1	1	2	1	1	0	0	1	0	0	0	2	12.8
TIP1-1	Probable aquaporin TIP1-1	P50156	Oryza sativa subsp. japonica	35.3		0	0	0	0	0	2	0	0	0	0	0	0	0	0	2	8	0	0	0	0	2	0	0	0	0	0	0	0	0	2	8
ydbK	Probable pyruvate-flavodoxin oxidoreductase	P52647	Escherichia coli (strain K12)	12.791		0	0	0	0	0	0	0	0	0	0	2	0	0	0	2	1.1	0	0	0	0	0	0	0	0	0	2	0	0	0	2	1.1
spo0A	Stage 0 sporulation protein A homolog	P52938	Clostridioides difficile	11.927		0	0	0	0	1	1	0	0	0	0	0	0	0	0	2	5.1	0	0	0	1	1	0	0	0	0	0	0	0	0	2	5.1
ldh1	L-lactate dehydrogenase 1	P62052	Lactobacillus johnsonii (strain CNCM I-12250 / La1 / NCC 533)	124.29		0	0	0	0	7	0	0	0	0	0	0	0	0	0	7	38.1	0	0	0	7	0	0	0	0	0	0	0	0	0	7	38.1
pgk	Phosphoglycerate kinase	P62413	Lactobacillus johnsonii (strain CNCM I-12250 / La1 / NCC 533)	73.379		0	0	1	0	5	0	0	0	0	0	0	0	0	0	6	27.3	0	1	0	5	0	0	0	0	0	0	0	0	0	6	27.3
S100A10	Protein S100-A10	P62504	Macaca mulatta	12.603		0	0	1	1	1	0	0	0	0	0	0	0	0	0	2	32	0	1	1	1	0	0	0	0	0	0	0	0	0	2	32
H4C7	Histone H4	P62787	Zea mays	61.897		0	0	0	3	1	2	3	1	1	2	3	0	0	0	3	17.5	0	0	3	1	2	3	1	1	2	3	0	0	0	3	17.5
uspF	Universal stress protein F	P67092	Salmonella typhi	12.728		0	0	0	0	0	0	0	1	1	0	0	0	0	0	2	18.1	0	0	0	0	0	0	1	1	0	0	0	0	0	2	18.1
N/A	Ubiquitin	P69326	Triticum aestivum	46.039		0	0	0	2	1	1	1	1	1	1	1	0	0	0	2	31.2	0	0	2	1	1	1	1	1	1	1	0	0	0	2	31.2
flaB1	Flagellar filament core protein flaB1 (Fragment)	P80158	Brachyspira hyodysenteriae	85.696		0	0	0	1	1	2	1	0	0	0	0	0	0	0	2	68	0	0	1	1	2	1	0	0	0	0	0	0	0	2	68
N/A	Defensin-like protein 2	P81009	Zea mays	12.187		0	0	0	1	0	0	1	0	0	0	0	0	0	0	2	44.7	0	0	1	0	0	1	0	0	0	0	0	0	0	2	44.7
N/A	Neutrophil defensin 2	P82317	Macaca mulatta	291.74		0	4	5	6	7	7	7	4	4	3	4	0	0	3	8	100	2	4	4	6	6	5	3	3	2	3	0	0	2	6	100
N/A	Non-specific lipid-transfer protein 2P	P82901	Triticum aestivum	182.89		0	0	0	2	0	0	0	0	0	0	0	0	0	0	2	62.7	0	0	2	0	0	0	0	0	0	0	0	0	0	2	62.7
N/A	Probable non-specific lipid-transfer protein 2	P83506	Zea mays	11.317		0	0	0	1	0	0	1	0	0	0	0	0	0	0	2	37.1	0	0	1	0	0	1	0	0	0	0	0	0	0	2	37.1
rpoC	DNA-directed RNA polymerase subunit beta (Fragment)	P96177	Weissella hellenica	16.096		0	0	0	0	0	0	0	1	1	2	2	0	0	0	2	2.8	0	0	0	0	0	0	1	1	1	1	0	0	0	1	1.6
msmK	Multiple sugar-binding transport ATP-binding protein MsmK	Q00752	Streptococcus mutans serotype c (strain ATCC 700610 / UA159)	13.19		0	0	0	0	0	2	0	0	1	1	1	0	0	0	2	6.4	0	0	0	0	2	0	0	1	1	1	0	0	0	2	6.4
RA5	Seed allergenic protein RA5	Q01881	Oryza sativa subsp. japonica	67.861		0	0	0	2	1	1	2	1	4	2	5	0	0	0	7	53.8	0	0	1	0	1	2	1	3	2	4	0	0	0	6	46.9
GLUB2	Glutelin type-B 2	Q02897	Oryza sativa subsp. japonica	113.61		0	0	0	1	3	3	3	3	0	3	3	0	0	0	5	19.6	0	0	1	3	3	3	3	0	3	3	0	0	0	5	19.6
rplL	50S ribosomal protein L7/L12	Q035V6	Lactobacillus paracasei (strain ATCC 334 / BCRC 17002 / CIP 107868 / KCTC 3260 / NRRL B-441)	23.362		0	0	0	1	1	1	1	2	0	1	0	0	0	0	3	23.8	0	0	1	1	1	1	2	0	1	0	0	0	0	3	23.8
GLNB1	Gamma-globin-2(A)	Q03903	Macaca mulatta	26.046		0	4	0	0	0	0	0	0	0	0	0	0	0	0	4	26.5	3	0	0	0	0	0	0	0	0	0	0	0	0	3	17.7
LSEI_0897	UPF0210 protein LSEI_0897	Q03AS5	Lactobacillus paracasei (strain ATCC 334 / BCRC 17002 / CIP 107868 / KCTC 3260 / NRRL B-441)	12.761		0	0	1	1	1	0	0	1	1	0	0	0	0	0	2	2.9	0	0	1	1	0	0	0	0	0	0	0	0	0	1	2.9
rpmC	50S ribosomal protein L29	Q03PW5	Lactobacillus brevis (strain ATCC 367 / JCM 1170)	18.861		0	0	0	1	3	1	1	0	0	0	0	0	0	0	3	39.1	0	0	0	1	0	1	0	0	0	0	0	0	0	1	18.8
rpsB	30S ribosomal protein S2	Q03WX5	Leuconostoc mesenteroides subsp. mesenteroides (strain ATCC 8293 / NCDO 523)	54.673		0	0	0	0	0	0	0	1	2	1	0	0	0	0	3	8.1	0	0	0	0	0	0	1	2	1	0	0	0	0	3	8.1
rplL	50S ribosomal protein L7/L12	Q03ZH3	Leuconostoc mesenteroides subsp. mesenteroides (strain ATCC 8293 / NCDO 523)	23.524		0	0	2	1	1	1	1	1	0	2	1	0	0	0	3	11.6	0	0	0	0	0	0	0	0	0	0	0	0	0	0	0
tsf	Elongation factor Ts	Q044C9	Lactobacillus gasseri (strain ATCC 33323 / DSM 20243 / JCM 1131 / NCIMB 11718 / AM63)	21.845		0	0	0	0	2	0	0	0	0	0	1	0	0	0	3	8.8	0	0	0	2	0	0	0	0	0	1	0	0	0	3	8.8
SBP	Sucrose-binding protein	Q04672	Glycine max	65.281		0	0	0	6	3	3	5	3	4	0	1	0	0	0	7	13.9	0	0	6	3	3	5	3	4	0	1	0	0	0	7	13.9
rplD	50S ribosomal protein L4	Q046C4	Lactobacillus gasseri (strain ATCC 33323 / DSM 20243 / JCM 1131 / NCIMB 11718 / AM63)	24.704		0	0	0	0	3	0	1	0	0	0	0	0	0	0	4	17.6	0	0	0	3	0	1	0	0	0	0	0	0	0	4	17.6
rplL	50S ribosomal protein L7/L12	Q04JZ4	Streptococcus pneumoniae serotype 2 (strain D39 / NCTC 7466)	323.31		0	0	0	2	0	5	5	6	1	5	2	0	0	0	7	51.6	0	0	0	0	0	0	0	0	0	0	0	0	0	0	0
hag	Flagellin	Q05203	Bacillus halodurans (strain ATCC BAA-125 / DSM 18197 / FERM 7344 / JCM 9153 / C-125)	18.681		0	0	2	0	0	0	0	1	0	0	0	0	0	0	2	5.5	0	2	0	0	0	0	1	0	0	0	0	0	0	2	5.5
tuf	Elongation factor Tu	Q05FI3	Carsonella ruddii (strain PV)	13.848		0	0	0	0	1	1	0	1	0	0	0	0	0	0	2	5	0	0	0	1	1	0	1	0	0	0	0	0	0	2	5
GLUA3	Glutelin type-A 3	Q09151	Oryza sativa subsp. japonica	323.31		0	0	0	3	9	11	11	5	7	11	13	0	0	0	20	39.3	0	0	3	9	11	11	5	7	11	13	0	0	0	20	39.3
PROLM7	Prolamin PPROL 14E	Q0DJ45	Oryza sativa subsp. japonica	323.31		0	0	2	3	5	5	5	5	5	4	4	0	0	0	5	52.7	0	2	3	5	5	5	5	5	4	4	0	0	0	5	52.7
SG12	60S ribosomal protein L10-2	Q0DKF0	Oryza sativa subsp. japonica	11.14		0	0	0	1	0	0	0	0	0	0	1	0	0	0	2	9.6	0	0	1	0	0	0	0	0	0	1	0	0	0	2	9.6
tuf	Elongation factor Tu	Q0RRS3	Frankia alni (strain ACN14a)	7.2122		0	0	0	1	1	1	0	0	0	0	1	0	0	0	2	6.5	0	0	1	1	0	0	0	0	0	1	0	0	0	1	2.3
ACT1	Actin-1	Q10DV7	Oryza sativa subsp. japonica	132.49		0	0	0	1	0	0	0	0	0	1	2	0	0	0	2	13.8	0	0	0	0	0	0	0	0	0	0	0	0	0	0	0
rpsI	30S ribosomal protein S9	Q11QN5	Cytophaga hutchinsonii (strain ATCC 33406 / NCIMB 9469)	12.34		0	0	0	1	0	0	0	2	0	1	0	0	0	0	2	7.8	0	0	1	0	0	0	2	0	1	0	0	0	0	2	7.8
fhs	Formate--tetrahydrofolate ligase	Q189R2	Peptoclostridium difficile (strain 630)	21.023		0	0	1	0	2	2	0	0	0	0	0	0	0	0	3	8.2	0	1	0	2	2	0	0	0	0	0	0	0	0	3	8.2
rpsB	30S ribosomal protein S2	Q1G9N6	Lactobacillus delbrueckii subsp. bulgaricus (strain ATCC 11842 / DSM 20081 / JCM 1002 / NBRC 13953 / NCIMB 11778)	323.31		0	0	3	2	3	1	1	2	4	2	2	0	0	0	5	13.4	0	0	0	0	0	0	0	0	0	0	0	0	0	0	0
fusA	Elongation factor G	Q1GBM0	Lactobacillus delbrueckii subsp. bulgaricus (strain ATCC 11842 / DSM 20081 / JCM 1002 / NBRC 13953 / NCIMB 11778)	26.406		0	0	1	1	3	1	1	1	1	1	1	0	0	0	3	4.3	0	0	0	1	0	0	0	0	0	0	0	0	0	1	2.9
rplL	50S ribosomal protein L7/L12	Q1GSF9	Sphingopyxis alaskensis (strain DSM 13593 / LMG 18877 / RB2256)	12.31		0	0	1	0	1	1	0	0	0	1	1	0	0	0	2	20	0	1	0	1	1	0	0	0	1	1	0	0	0	2	20
rplV	50S ribosomal protein L22	Q1LTD3	Baumannia cicadellinicola subsp. Homalodisca coagulata	12.212		0	0	1	0	0	0	1	2	1	1	0	0	0	0	2	19.1	0	1	0	0	0	1	2	1	1	0	0	0	0	2	19.1
rpmD	50S ribosomal protein L30	Q1WSA8	Lactobacillus salivarius (strain UCC118)	59.518		0	0	0	3	2	3	2	1	0	1	0	0	0	0	5	83.3	0	0	3	2	3	2	1	0	1	0	0	0	0	5	83.3
rplL	50S ribosomal protein L7/L12	Q1WST5	Lactobacillus salivarius (strain UCC118)	153.55		0	0	0	1	1	1	1	0	0	0	0	0	0	0	3	32.8	0	0	1	1	1	1	0	0	0	0	0	0	0	3	32.8
rpoZ	DNA-directed RNA polymerase subunit omega	Q1WUB4	Lactobacillus salivarius (strain UCC118)	18.705		0	0	0	0	0	0	0	3	0	0	0	0	0	0	3	49.2	0	0	0	0	0	0	3	0	0	0	0	0	0	3	49.2
pdxS	Pyridoxal 5-phosphate synthase subunit PdxS	Q24PK7	Desulfitobacterium hafniense (strain Y51)	13.12		0	0	1	1	0	0	0	0	0	0	0	0	0	0	2	10	0	1	1	0	0	0	0	0	0	0	0	0	0	2	10
tuf1	Elongation factor Tu	Q2GJ61	Anaplasma phagocytophilum (strain HZ)	11.724		0	0	1	0	1	1	0	0	0	0	0	0	0	0	2	8.4	0	1	0	1	1	0	0	0	0	0	0	0	0	2	8.4
rplV	50S ribosomal protein L22	Q2LQ96	Syntrophus aciditrophicus (strain SB)	11.281		0	0	1	0	0	0	0	1	0	0	0	0	0	0	2	10.9	0	1	0	0	0	0	1	0	0	0	0	0	0	2	10.9
tuf	Elongation factor Tu	Q2NJ20	Aster yellows witches-broom phytoplasma (strain AYWB)	13.771		0	0	1	1	1	1	1	0	1	0	0	0	0	0	2	7.4	0	1	1	1	1	1	0	1	0	0	0	0	0	2	7.4
Os01g0866200	Histone H3.2	Q2RAD9	Oryza sativa subsp. japonica	16.791		0	0	0	1	1	1	2	2	1	1	1	0	0	0	2	8.8	0	0	1	1	1	2	2	1	1	1	0	0	0	2	8.8
rpsH	30S ribosomal protein S8	Q2RFR1	Moorella thermoacetica (strain ATCC 39073 / JCM 9320)	13.886		0	0	0	1	0	2	0	1	1	1	0	0	0	0	2	10	0	0	1	0	2	0	1	1	1	0	0	0	0	2	10
rplL	50S ribosomal protein L7/L12	Q2RQV2	Rhodospirillum rubrum (strain ATCC 11170 / ATH 1.1.1 / DSM 467 / LMG 4362 / NCIB 8255 / S1)	36.047		0	0	1	2	0	1	0	0	0	0	1	0	0	0	5	21.1	0	1	0	0	1	0	0	0	0	1	0	0	0	3	11.4
rplL	50S ribosomal protein L7/L12	Q32AF8	Shigella dysenteriae serotype 1 (strain Sd197)	36.367		0	0	0	0	0	0	0	2	2	1	0	0	0	0	2	10.7	0	0	0	0	0	0	2	2	1	0	0	0	0	2	10.7
N/A	Nucleoside diphosphate kinase 1	Q39839	Glycine max	11.958		0	0	0	0	0	1	1	1	1	0	0	0	0	0	2	8.1	0	0	0	0	1	1	1	1	0	0	0	0	0	2	8.1
SBP65	Seed biotin-containing protein SBP65	Q39846	Glycine max	25.094		0	0	0	1	1	2	3	3	1	0	2	0	0	0	4	6.5	0	0	1	1	2	3	3	1	0	2	0	0	0	4	6.5
fhs	Formate--tetrahydrofolate ligase	Q3A9K2	Carboxydothermus hydrogenoformans (strain ATCC BAA-161 / DSM 6008 / Z-2901)	21.75		0	0	3	0	0	0	0	0	0	0	0	0	0	0	3	3.1	0	3	0	0	0	0	0	0	0	0	0	0	0	3	3.1
tuf2	Elongation factor Tu 2	Q3A9P8	Carboxydothermus hydrogenoformans (strain ATCC BAA-161 / DSM 6008 / Z-2901)	18.292		0	0	1	1	0	1	0	0	0	0	0	0	0	0	3	11.2	0	0	1	0	0	0	0	0	0	0	0	0	0	1	5
tuf	Elongation factor Tu	Q3AW53	Synechococcus sp. (strain CC9902)	132.58		0	0	0	1	2	2	1	1	1	1	1	0	0	0	2	5	0	0	0	0	0	0	0	0	0	0	0	0	0	0	0
rpsP	30S ribosomal protein S16	Q3YYM9	Shigella sonnei (strain Ss046)	12.959		0	0	0	0	0	0	0	1	2	0	0	0	0	0	2	41.5	0	0	0	0	0	0	1	2	0	0	0	0	0	2	41.5
ANT-G2	ADP,ATP carrier protein 2, mitochondrial	Q41630	Triticum aestivum	31.815		0	0	0	0	2	3	2	2	2	0	1	0	0	0	5	19.6	0	0	0	2	3	2	2	2	0	1	0	0	0	5	19.6
EF1A	Elongation factor 1-alpha	Q41803	Zea mays	19.804		0	0	0	1	1	3	1	1	1	1	1	0	0	0	3	6.5	0	0	1	1	3	1	1	1	1	1	0	0	0	3	6.5
PROLM20	Prolamin PPROL 14P	Q42465	Oryza sativa subsp. japonica	323.31		0	0	0	2	3	4	5	5	5	5	5	0	0	0	5	55.6	0	0	2	3	4	5	5	5	5	5	0	0	0	5	55.6
ENO1	Enolase	Q42971	Oryza sativa subsp. japonica	11.654		0	0	0	0	0	1	1	0	0	0	0	0	0	0	2	6.7	0	0	0	0	1	1	0	0	0	0	0	0	0	2	6.7
N/A	Histone H2B.5	Q43216	Triticum aestivum	45.82		0	0	0	4	3	1	3	1	2	0	1	0	0	0	4	30.1	0	0	4	3	1	3	1	2	0	1	0	0	0	4	30.1
rpsM	30S ribosomal protein S13	Q4JTB9	Corynebacterium jeikeium (strain K411)	18.935		0	0	1	2	2	0	1	1	2	1	1	0	0	0	3	22.1	0	1	1	1	0	1	0	1	0	0	0	0	0	2	22.1
mdh	Malate dehydrogenase	Q4QL89	Haemophilus influenzae (strain 86-028NP)	21.38		0	1	0	0	0	0	0	1	1	1	0	0	0	0	2	9.6	1	0	0	0	0	0	0	0	0	0	0	0	0	1	3.5
COX6B1	Cytochrome c oxidase subunit 6B1	Q53CG4	Macaca mulatta	13.774		0	1	0	1	0	0	0	0	0	0	0	0	0	0	2	26.4	1	0	1	0	0	0	0	0	0	0	0	0	0	2	26.4
pepC	Aminopeptidase C	Q56115	Streptococcus thermophilus	35.277		0	0	0	0	0	0	0	0	0	2	1	0	0	0	2	6.7	0	0	0	0	0	0	0	0	2	1	0	0	0	2	6.7
gap	Glyceraldehyde-3-phosphate dehydrogenase	Q59199	Bacteroides fragilis (strain YCH46)	13.004		0	0	0	1	0	0	0	0	0	0	1	0	0	0	2	7.5	0	0	1	0	0	0	0	0	0	0	0	0	0	1	3.3
gap	Glyceraldehyde-3-phosphate dehydrogenase	Q59309	Clostridium pasteurianum	54.506		0	0	1	0	0	1	0	1	0	3	0	0	0	0	5	7.8	0	0	0	0	0	0	1	0	3	0	0	0	0	3	6.9
LBA1206	Putative pyruvate, phosphate dikinase regulatory protein	Q5FJT2	Lactobacillus acidophilus (strain ATCC 700396 / NCK56 / N2 / NCFM)	12.104		0	0	0	0	2	0	0	0	0	0	0	0	0	0	2	4.3	0	0	0	2	0	0	0	0	0	0	0	0	0	2	4.3
eno	Enolase	Q5FKM6	Lactobacillus acidophilus (strain ATCC 700396 / NCK56 / N2 / NCFM)	56.222		0	0	0	0	6	0	0	4	0	0	1	0	0	0	7	15.7	0	0	0	6	0	0	4	0	0	1	0	0	0	7	15.7
try16	Try16	Q5H728	Macaca mulatta	323.31		0	0	6	3	1	1	2	1	1	1	3	0	1	0	8	38.1	0	5	2	0	0	1	0	0	0	2	0	0	0	7	30
leuB	3-isopropylmalate dehydrogenase	Q5LAB4	Bacteroides fragilis (strain ATCC 25285 / DSM 2151 / JCM 11019 / NCTC 9343)	27.66		0	0	0	0	0	0	0	1	1	3	0	0	0	0	3	10.8	0	0	0	0	0	0	1	1	3	0	0	0	0	3	10.8
rpmG3	50S ribosomal protein L33 3	Q5M277	Streptococcus thermophilus (strain ATCC BAA-250 / LMG 18311)	17.681		0	0	0	0	0	0	3	2	0	0	0	0	0	0	3	53.1	0	0	0	0	0	3	2	0	0	0	0	0	0	3	53.1
rpsJ	30S ribosomal protein S10	Q5M2B2	Streptococcus thermophilus (strain ATCC BAA-250 / LMG 18311)	11.587		0	0	0	1	0	1	1	0	0	0	0	0	0	0	2	19.6	0	0	1	0	1	1	0	0	0	0	0	0	0	2	19.6
eno	Enolase	Q5M561	Streptococcus thermophilus (strain ATCC BAA-250 / LMG 18311)	43.656		0	0	0	4	0	1	1	0	0	1	0	0	0	0	5	11.5	0	0	0	0	0	0	0	0	0	0	0	0	0	0	0
rpsG	30S ribosomal protein S7	Q5YPG2	Nocardia farcinica (strain IFM 10152)	20.888		0	0	2	0	0	0	0	0	0	0	0	0	0	0	2	11.5	0	2	0	0	0	0	0	0	0	0	0	0	0	2	11.5
rplL	50S ribosomal protein L7/L12	Q5ZYQ1	Legionella pneumophila subsp. pneumophila (strain Philadelphia 1 / ATCC 33152 / DSM 7513)	13.281		0	0	0	2	0	0	0	0	0	1	0	0	0	0	2	15.1	0	0	2	0	0	0	0	0	1	0	0	0	0	2	15.1
ldh	L-lactate dehydrogenase	Q60009	Streptococcus thermophilus	13.727		0	0	1	1	0	0	0	0	0	0	0	0	0	0	2	4.3	0	1	1	0	0	0	0	0	0	0	0	0	0	2	4.3
gltX	Glutamate--tRNA ligase	Q64NI3	Bacteroides fragilis (strain YCH46)	22.2		0	0	0	0	0	0	0	2	3	3	0	0	0	0	3	7.1	0	0	0	0	0	0	2	3	3	0	0	0	0	3	7.1
pyrB	Aspartate carbamoyltransferase	Q64U74	Bacteroides fragilis (strain YCH46)	18.796		0	0	0	0	0	0	0	1	1	1	0	0	0	0	2	9.4	0	0	0	0	0	0	1	1	1	0	0	0	0	2	9.4
fucI	L-fucose isomerase	Q64ZS4	Bacteroides fragilis (strain YCH46)	19.476		0	0	0	1	2	0	0	1	0	1	0	0	0	0	3	4.6	0	0	0	0	0	0	0	0	1	0	0	0	0	1	2.9
pgk	Phosphoglycerate kinase	Q65EM9	Bacillus licheniformis (strain ATCC 14580 / DSM 13 / JCM 2505 / NBRC 12200 / NCIMB 9375 / NRRL NRS-1264 / Gibson 46)	11.924		0	0	0	0	1	1	1	1	1	0	1	0	0	0	2	5.3	0	0	0	1	1	1	1	1	0	1	0	0	0	2	5.3
pckA	Phosphoenolpyruvate carboxykinase (ATP)	Q65Q60	Mannheimia succiniciproducens (strain MBEL55E)	17.616		0	0	0	0	0	0	0	0	2	0	0	0	0	0	2	3	0	0	0	0	0	0	0	2	0	0	0	0	0	2	3
tuf	Elongation factor Tu	Q6ACZ0	Leifsonia xyli subsp. xyli (strain CTCB07)	159.03		0	0	2	2	2	2	1	2	2	2	1	0	0	0	2	4.3	0	2	2	2	2	1	2	2	2	1	0	0	0	2	4.3
GLUB5	Glutelin type-B 5	Q6ERU3	Oryza sativa subsp. japonica	323.31		0	0	0	11	15	18	21	15	13	16	22	0	0	0	31	57.6	0	0	11	15	18	21	15	13	16	22	0	0	0	31	57.6
fusA	Elongation factor G	Q6F0J4	Mesoplasma florum (strain ATCC 33453 / NBRC 100688 / NCTC 11704 / L1)	11.981		0	0	0	0	1	1	1	0	0	0	0	0	0	0	2	2.6	0	0	0	1	1	1	0	0	0	0	0	0	0	2	2.6
rpsS	30S ribosomal protein S19	Q6GEI7	Staphylococcus aureus (strain MRSA252)	18.447		0	0	1	2	1	1	0	0	1	2	0	0	0	0	2	35.9	0	0	0	0	0	0	0	0	0	0	0	0	0	0	0
tuf	Elongation factor Tu	Q6GJC0	Staphylococcus aureus (strain MRSA252)	76.735		0	0	0	1	0	0	0	4	3	3	1	0	0	0	4	13.7	0	0	0	0	0	0	0	0	0	0	0	0	0	0	0
GLUD1	Glutelin type-D 1	Q6K508	Oryza sativa subsp. japonica	30.975		0	0	0	1	2	1	3	1	0	2	2	0	0	0	5	14.3	0	0	1	2	1	3	1	0	2	2	0	0	0	5	14.3
tuf	Elongation factor Tu	Q6MU81	Mycoplasma mycoides subsp. mycoides SC (strain PG1)	15.082		0	0	0	0	0	1	1	1	1	0	0	0	0	0	2	9.1	0	0	0	0	1	1	1	1	0	0	0	0	0	2	9.1
GER3	Germin-like protein 8-2	Q6YZA9	Oryza sativa subsp. japonica	41.857		0	0	0	1	2	1	2	2	2	1	1	0	0	0	4	14.5	0	0	1	2	1	2	2	2	1	1	0	0	0	4	14.5
tuf	Elongation factor Tu	Q73PN3	Treponema denticola (strain ATCC 35405 / CIP 103919 / DSM 14222)	40.384		0	0	0	0	1	0	0	1	1	1	1	0	0	0	2	5.8	0	0	0	0	0	0	1	1	1	1	0	0	0	1	4.1
LJ_1677	UPF0342 protein LJ_1677	Q74I89	Lactobacillus johnsonii (strain CNCM I-12250 / La1 / NCC 533)	27.413		0	0	0	0	4	0	0	0	0	0	0	0	0	0	4	36.8	0	0	0	4	0	0	0	0	0	0	0	0	0	4	36.8
rpoZ	DNA-directed RNA polymerase subunit omega	Q74IM7	Lactobacillus johnsonii (strain CNCM I-12250 / La1 / NCC 533)	18.394		0	0	1	0	2	0	0	0	0	0	0	0	0	0	2	23.6	0	1	0	2	0	0	0	0	0	0	0	0	0	2	23.6
rpsU	30S ribosomal protein S21	Q74IY5	Lactobacillus johnsonii (strain CNCM I-12250 / La1 / NCC 533)	36.055		0	0	2	0	2	0	0	2	0	0	1	0	0	0	3	29.3	0	2	0	2	0	0	2	0	0	1	0	0	0	3	29.3
tuf	Elongation factor Tu	Q74JU6	Lactobacillus johnsonii (strain CNCM I-12250 / La1 / NCC 533)	24.189		0	0	0	0	4	0	0	0	0	0	0	0	0	0	4	11.4	0	0	0	3	0	0	0	0	0	0	0	0	0	3	11.4
eno1	Enolase 1	Q74K78	Lactobacillus johnsonii (strain CNCM I-12250 / La1 / NCC 533)	124.09		0	0	1	0	4	0	0	0	0	0	0	0	0	0	5	7.6	0	1	0	4	0	0	0	0	0	0	0	0	0	5	7.6
tpiA	Triosephosphate isomerase	Q74K79	Lactobacillus johnsonii (strain CNCM I-12250 / La1 / NCC 533)	86.524		0	0	0	0	6	0	0	0	0	1	0	0	0	0	7	28.7	0	0	0	6	0	0	0	0	1	0	0	0	0	7	28.7
LJ_0475	UPF0297 protein LJ_0475	Q74KV2	Lactobacillus johnsonii (strain CNCM I-12250 / La1 / NCC 533)	83.28		0	0	0	0	1	0	0	1	0	0	1	0	0	0	2	38.8	0	0	0	1	0	0	1	0	0	1	0	0	0	2	38.8
rplL	50S ribosomal protein L7/L12	Q74L08	Lactobacillus johnsonii (strain CNCM I-12250 / La1 / NCC 533)	323.31		0	0	1	0	8	0	0	1	0	0	3	0	0	0	8	83.3	0	0	0	5	0	0	1	0	0	2	0	0	0	5	50.8
rpmD	50S ribosomal protein L30	Q74L72	Lactobacillus johnsonii (strain CNCM I-12250 / La1 / NCC 533)	202.14		0	0	1	1	5	0	0	0	0	0	1	0	0	0	5	76.7	0	0	0	2	0	0	0	0	0	0	0	0	0	2	48.3
rpmC	50S ribosomal protein L29	Q74L81	Lactobacillus johnsonii (strain CNCM I-12250 / La1 / NCC 533)	86.549		0	0	1	0	2	0	0	3	0	0	2	0	0	0	4	52.3	0	1	0	2	0	0	3	0	0	2	0	0	0	4	52.3
rpsC	30S ribosomal protein S3	Q74L83	Lactobacillus johnsonii (strain CNCM I-12250 / La1 / NCC 533)	12.967		0	0	0	0	2	0	0	0	0	0	0	0	0	0	2	12.6	0	0	0	2	0	0	0	0	0	0	0	0	0	2	12.6
rplV	50S ribosomal protein L22	Q74L84	Lactobacillus johnsonii (strain CNCM I-12250 / La1 / NCC 533)	18.82		0	0	1	0	1	0	0	1	0	0	0	0	0	0	3	19.7	0	0	0	1	0	0	1	0	0	0	0	0	0	2	12
rplW	50S ribosomal protein L23	Q74L87	Lactobacillus johnsonii (strain CNCM I-12250 / La1 / NCC 533)	11.64		0	0	0	0	2	0	0	0	0	0	0	0	0	0	2	15.3	0	0	0	2	0	0	0	0	0	0	0	0	0	2	15.3
rpsJ	30S ribosomal protein S10	Q74L89	Lactobacillus johnsonii (strain CNCM I-12250 / La1 / NCC 533)	181.85		0	0	0	0	6	0	0	0	0	0	0	0	0	0	6	51	0	0	0	6	0	0	0	0	0	0	0	0	0	6	51
rpsG	30S ribosomal protein S7	Q74L91	Lactobacillus johnsonii (strain CNCM I-12250 / La1 / NCC 533)	31.474		0	0	0	0	5	0	0	0	0	0	0	0	0	0	5	37.8	0	0	0	5	0	0	0	0	0	0	0	0	0	5	37.8
rpmE2	50S ribosomal protein L31 type B	Q74LB6	Lactobacillus johnsonii (strain CNCM I-12250 / La1 / NCC 533)	92.409		0	0	0	0	4	0	0	0	0	0	0	0	0	0	4	83.1	0	0	0	3	0	0	0	0	0	0	0	0	0	3	63.9
gpmA1	2,3-bisphosphoglycerate-dependent phosphoglycerate mutase 1	Q74LL9	Lactobacillus johnsonii (strain CNCM I-12250 / La1 / NCC 533)	54.16		0	0	0	0	6	0	1	0	1	0	0	0	0	0	6	27	0	0	0	6	0	1	0	1	0	0	0	0	0	6	27
LJ_0034.1	UPF0337 protein LJ_0034.1	Q74LZ9	Lactobacillus johnsonii (strain CNCM I-12250 / La1 / NCC 533)	20.133		0	0	2	0	0	0	0	0	0	0	1	0	0	0	3	43.4	0	2	0	0	0	0	0	0	0	1	0	0	0	3	43.4
Os03g0663800	63 kDa globulin-like protein	Q75GX9	Oryza sativa subsp. japonica	33.674		0	0	0	4	1	2	1	1	3	0	1	0	0	0	5	13.2	0	0	4	1	2	1	1	3	0	1	0	0	0	5	13.2
Os05g0140800	Glucose and ribitol dehydrogenase homolog	Q75KH3	Oryza sativa subsp. japonica	12.471		0	0	0	1	1	0	0	0	0	0	0	0	0	0	2	8.3	0	0	1	1	0	0	0	0	0	0	0	0	0	2	8.3
GAPC2	Glyceraldehyde-3-phosphate dehydrogenase 2, cytosolic	Q7FAH2	Oryza sativa subsp. japonica	19.269		0	0	0	2	1	1	1	1	2	0	1	0	0	0	2	9.8	0	0	2	1	1	1	1	2	0	1	0	0	0	2	9.8
rpsN	30S ribosomal protein S14	Q7MTM6	Porphyromonas gingivalis (strain ATCC BAA-308 / W83)	12.877		0	0	0	0	0	0	0	1	0	2	0	0	0	0	2	19.1	0	0	0	0	0	0	1	0	2	0	0	0	0	2	19.1
rplL	50S ribosomal protein L7/L12	Q7MX28	Porphyromonas gingivalis (strain ATCC BAA-308 / W83)	16.597		0	0	0	2	0	0	0	1	2	1	1	0	0	0	2	12.8	0	0	2	0	0	0	1	2	1	1	0	0	0	2	12.8
rplL	50S ribosomal protein L7/L12	Q7NK76	Gloeobacter violaceus (strain ATCC 29082 / PCC 7421)	13.208		0	0	0	2	0	1	0	0	0	0	0	0	0	0	2	10.2	0	0	2	0	1	0	0	0	0	0	0	0	0	2	10.2
rplL	50S ribosomal protein L7/L12	Q82DQ6	Streptomyces avermitilis (strain ATCC 31267 / DSM 46492 / JCM 5070 / NBRC 14893 / NCIMB 12804 / NRRL 8165 / MA-4680)	13.336		0	0	2	0	0	0	0	0	0	0	0	0	0	0	2	11	0	2	0	0	0	0	0	0	0	0	0	0	0	2	11
Os03g0793700	Cupincin	Q852L2	Oryza sativa subsp. japonica	18.976		0	0	0	2	0	0	0	0	0	0	0	0	0	0	2	7.9	0	0	2	0	0	0	0	0	0	0	0	0	0	2	7.9
rpsB	30S ribosomal protein S2	Q8A0Z4	Bacteroides thetaiotaomicron (strain ATCC 29148 / DSM 2079 / NCTC 10582 / E50 / VPI-5482)	21.475		0	0	0	2	1	1	0	2	3	2	0	0	0	0	3	14.4	0	0	1	1	1	0	0	1	0	0	0	0	0	1	4.7
rplL	50S ribosomal protein L7/L12	Q8A468	Bacteroides thetaiotaomicron (strain ATCC 29148 / DSM 2079 / NCTC 10582 / E50 / VPI-5482)	65.549		0	0	0	3	1	0	2	2	1	2	1	0	0	0	3	11.3	0	0	3	1	0	2	2	1	2	1	0	0	0	3	11.3
rpsG	30S ribosomal protein S7	Q8A473	Bacteroides thetaiotaomicron (strain ATCC 29148 / DSM 2079 / NCTC 10582 / E50 / VPI-5482)	25.374		0	0	0	2	0	0	0	2	3	2	0	0	0	0	4	24.1	0	0	2	0	0	0	2	3	2	0	0	0	0	4	24.1
fusA	Elongation factor G	Q8A474	Bacteroides thetaiotaomicron (strain ATCC 29148 / DSM 2079 / NCTC 10582 / E50 / VPI-5482)	109.04		0	0	0	2	1	1	0	3	2	2	1	0	0	0	3	6.2	0	0	2	1	1	0	3	2	2	1	0	0	0	3	6.2
rpsJ	30S ribosomal protein S10	Q8A475	Bacteroides thetaiotaomicron (strain ATCC 29148 / DSM 2079 / NCTC 10582 / E50 / VPI-5482)	214.94		0	0	0	5	1	2	0	4	4	3	0	0	0	0	7	59.4	0	0	5	1	2	0	4	4	3	0	0	0	0	7	59.4
rplB	50S ribosomal protein L2	Q8A479	Bacteroides thetaiotaomicron (strain ATCC 29148 / DSM 2079 / NCTC 10582 / E50 / VPI-5482)	11.694		0	0	0	1	0	0	0	1	0	0	0	0	0	0	2	4.4	0	0	1	0	0	0	1	0	0	0	0	0	0	2	4.4
rpsS	30S ribosomal protein S19	Q8A480	Bacteroides thetaiotaomicron (strain ATCC 29148 / DSM 2079 / NCTC 10582 / E50 / VPI-5482)	25.995		0	0	0	2	0	1	0	0	2	1	1	0	0	0	2	38.2	0	0	2	0	1	0	0	2	1	1	0	0	0	2	38.2
rplN	50S ribosomal protein L14	Q8A486	Bacteroides thetaiotaomicron (strain ATCC 29148 / DSM 2079 / NCTC 10582 / E50 / VPI-5482)	25.374		0	0	0	1	0	0	0	0	1	1	0	0	0	0	2	23.1	0	0	1	0	0	0	0	1	1	0	0	0	0	2	23.1
rplE	50S ribosomal protein L5	Q8A488	Bacteroides thetaiotaomicron (strain ATCC 29148 / DSM 2079 / NCTC 10582 / E50 / VPI-5482)	31.556		0	0	0	3	0	0	0	3	2	2	1	0	0	0	5	20	0	0	3	0	0	0	3	2	2	1	0	0	0	5	20
rpsH	30S ribosomal protein S8	Q8A490	Bacteroides thetaiotaomicron (strain ATCC 29148 / DSM 2079 / NCTC 10582 / E50 / VPI-5482)	59.535		0	0	0	4	1	2	2	1	2	1	1	0	0	0	5	36.6	0	0	4	1	2	2	1	2	1	1	0	0	0	5	36.6
rpoA	DNA-directed RNA polymerase subunit alpha	Q8A4A2	Bacteroides thetaiotaomicron (strain ATCC 29148 / DSM 2079 / NCTC 10582 / E50 / VPI-5482)	63.431		0	0	0	0	1	2	0	3	2	2	2	0	0	0	5	17	0	0	0	1	2	0	3	2	2	2	0	0	0	5	17
lysS	Lysine--tRNA ligase	Q8A5W4	Bacteroides thetaiotaomicron (strain ATCC 29148 / DSM 2079 / NCTC 10582 / E50 / VPI-5482)	18.155		0	0	0	0	0	0	0	1	0	3	0	0	0	0	3	7.6	0	0	0	0	0	0	1	0	2	0	0	0	0	2	5
uxaC	Uronate isomerase	Q8A9J2	Bacteroides thetaiotaomicron (strain ATCC 29148 / DSM 2079 / NCTC 10582 / E50 / VPI-5482)	64.072		0	0	0	0	0	1	0	6	7	5	1	0	0	0	7	15.4	0	0	0	0	1	0	5	6	5	1	0	0	0	6	13.5
BT_0258	Putative glucosamine-6-phosphate deaminase-like protein BT_0258	Q8AB53	Bacteroides thetaiotaomicron (strain ATCC 29148 / DSM 2079 / NCTC 10582 / E50 / VPI-5482)	14.166		0	0	0	0	0	0	0	0	0	2	0	0	0	0	2	7.4	0	0	0	0	0	0	0	0	2	0	0	0	0	2	7.4
pflB	Formate acetyltransferase	Q8CTX6	Staphylococcus epidermidis (strain ATCC 12228)	286.49		0	0	0	2	1	1	1	1	1	0	0	0	0	0	2	1.6	0	0	2	1	1	1	1	1	0	0	0	0	0	2	1.6
malK	Maltose/maltodextrin import ATP-binding protein MalK	Q8D3V0	Vibrio vulnificus (strain CMCP6)	11.131		0	0	0	0	0	0	1	0	0	1	0	0	0	0	2	6.5	0	0	0	0	0	1	0	0	1	0	0	0	0	2	6.5
rpmC	50S ribosomal protein L29	Q8DS21	Streptococcus mutans serotype c (strain ATCC 700610 / UA159)	26.006		0	0	0	0	0	4	2	0	0	1	0	0	0	0	4	58	0	0	0	0	4	2	0	0	1	0	0	0	0	4	58
rpmE2	50S ribosomal protein L31 type B	Q8DTN5	Streptococcus mutans serotype c (strain ATCC 700610 / UA159)	16.925		0	0	0	0	0	1	3	0	0	0	0	0	0	0	3	36.2	0	0	0	0	1	2	0	0	0	0	0	0	0	2	20
tuf	Elongation factor Tu	Q8E645	Streptococcus agalactiae serotype III (strain NEM316)	269.02		0	0	3	5	3	5	4	2	3	1	2	0	0	0	8	20.4	0	0	0	0	0	0	0	0	0	0	0	0	0	0	0
rplV	50S ribosomal protein L22	Q8E7T4	Streptococcus agalactiae serotype III (strain NEM316)	32.656		0	0	0	0	0	2	1	0	0	2	0	0	0	0	3	20.2	0	0	0	0	2	1	0	0	2	0	0	0	0	3	20.2
rpmJ	50S ribosomal protein L36	Q8G3Z6	Bifidobacterium longum (strain NCC 2705)	17.665		0	0	1	2	0	0	0	0	0	0	0	0	0	0	3	62.2	0	1	2	0	0	0	0	0	0	0	0	0	0	3	62.2
infA	Translation initiation factor IF-1	Q8G3Z7	Bifidobacterium longum (strain NCC 2705)	21.829		0	0	3	1	0	0	0	0	0	0	0	0	0	0	3	50	0	3	1	0	0	0	0	0	0	0	0	0	0	3	50
rpsH	30S ribosomal protein S8	Q8G404	Bifidobacterium longum (strain NCC 2705)	26.386		0	0	3	0	0	0	0	0	0	0	0	0	0	0	3	25	0	3	0	0	0	0	0	0	0	0	0	0	0	3	25
rpsJ	30S ribosomal protein S10	Q8G418	Bifidobacterium longum (strain NCC 2705)	113.32		0	0	3	0	0	0	0	0	0	0	0	0	0	0	3	55.9	0	3	0	0	0	0	0	0	0	0	0	0	0	3	55.9
rpsT	30S ribosomal protein S20	Q8G602	Bifidobacterium longum (strain NCC 2705)	32.224		0	0	3	1	0	0	0	0	0	0	0	0	0	0	4	52.3	0	3	1	0	0	0	0	0	0	0	0	0	0	4	52.3
hisE	Phosphoribosyl-ATP pyrophosphatase	Q8G694	Bifidobacterium longum (strain NCC 2705)	18.713		0	0	2	1	0	0	0	0	0	0	0	0	0	0	3	29.9	0	2	1	0	0	0	0	0	0	0	0	0	0	3	29.9
ilvC2	Ketol-acid reductoisomerase (NADP(+)) 2	Q8G6V1	Bifidobacterium longum (strain NCC 2705)	56.585		0	0	6	0	0	0	0	0	0	0	0	0	0	0	6	19.7	0	6	0	0	0	0	0	0	0	0	0	0	0	6	19.7
rpsR	30S ribosomal protein S18	Q8G758	Bifidobacterium longum (strain NCC 2705)	236.06		0	0	5	4	0	0	0	0	0	0	0	0	0	0	5	50	0	5	4	0	0	0	0	0	0	0	0	0	0	5	50
RA16	Alpha-amylase/trypsin inhibitor RA16	Q8H4L8	Oryza sativa subsp. japonica	83.86		0	0	0	3	2	3	5	3	2	2	3	0	0	0	6	36.9	0	0	3	2	3	5	3	2	2	3	0	0	0	6	36.9
SOD2	Superoxide dismutase [Mn], mitochondrial	Q8HXP2	Macaca mulatta	14.448		0	0	2	0	0	1	0	0	0	0	0	0	0	0	2	22.2	0	2	0	0	1	0	0	0	0	0	0	0	0	2	22.2
SOD1	Superoxide dismutase [Cu-Zn]	Q8HXQ0	Macaca mulatta	323.31		0	0	9	0	0	0	0	0	0	0	0	0	0	0	9	56.5	0	9	0	0	0	0	0	0	0	0	0	0	0	9	56.5
XIPI	Xylanase inhibitor protein 1	Q8L5C6	Triticum aestivum	19.783		0	0	0	3	0	0	0	1	0	0	0	0	0	0	3	8.9	0	0	3	0	0	0	1	0	0	0	0	0	0	3	8.9
tufA	Elongation factor Tu-A	Q8PC59	Xanthomonas campestris pv. campestris (strain ATCC 33913 / DSM 3586 / NCPPB 528 / LMG 568 / P 25)	12.984		0	0	1	0	0	1	0	1	0	0	0	0	0	0	2	7.8	0	1	0	0	1	0	1	0	0	0	0	0	0	2	7.8
tufA	Elongation factor Tu-A	Q8R7V2	Caldanaerobacter subterraneus subsp. tengcongensis (strain DSM 15242 / JCM 11007 / NBRC 100824 / MB4)	23.729		0	0	2	0	2	2	1	1	1	1	1	0	0	0	3	8.5	0	1	0	0	0	0	0	0	0	0	0	0	0	1	3.5
N/A	Basic 7S globulin 2	Q8RVH5	Glycine max	238.33		0	0	0	3	3	3	5	1	1	0	2	0	0	0	5	8.5	0	0	1	1	1	3	0	0	0	0	0	0	0	3	4.8
Cyp1	Peptidyl-prolyl cis-trans isomerase 1	Q8W171	Glycine max	12.621		0	0	0	1	0	0	0	2	1	0	0	0	0	0	2	15.1	0	0	1	0	0	0	2	1	0	0	0	0	0	2	15.1
ompA	Outer membrane protein A	Q8Z7S0	Salmonella typhi	11.812		0	0	0	0	0	0	0	2	1	0	0	0	0	0	2	7.4	0	0	0	0	0	0	2	1	0	0	0	0	0	2	7.4
dnaK	Chaperone protein DnaK	Q93GF1	Prevotella loescheii	33.508		0	0	0	4	0	0	0	1	0	2	0	0	0	0	5	12.4	0	0	4	0	0	0	1	0	2	0	0	0	0	5	12.4
N/A	Ferritin-4, chloroplastic	Q948P5	Glycine max	12.658		0	0	0	0	0	0	2	0	0	0	0	0	0	0	2	10.1	0	0	0	0	0	2	0	0	0	0	0	0	0	2	10.1
pgk	Phosphoglycerate kinase	Q97S89	Streptococcus pneumoniae serotype 4 (strain ATCC BAA-334 / TIGR4)	11.414		0	0	0	1	0	0	1	0	0	0	0	0	0	0	2	7	0	0	1	0	0	1	0	0	0	0	0	0	0	2	7
rpsO	30S ribosomal protein S15	Q99XZ0	Streptococcus pyogenes serotype M1	11.664		0	0	0	0	0	1	1	0	0	0	0	0	0	0	2	24.7	0	0	0	0	1	1	0	0	0	0	0	0	0	2	24.7
rprY	Transcriptional regulatory protein RprY	Q9AE24	Bacteroides fragilis (strain YCH46)	27.746		0	0	0	1	1	1	0	4	3	4	1	0	0	0	4	18.6	0	0	1	1	1	0	4	3	4	1	0	0	0	4	18.6
TIP3-1	Aquaporin TIP3-1	Q9ATL7	Zea mays	19.21		0	0	0	2	2	1	2	1	1	0	1	0	0	0	3	8.8	0	0	2	2	1	2	1	1	0	1	0	0	0	3	8.8
rpsE	30S ribosomal protein S5	Q9CDY0	Lactococcus lactis subsp. lactis (strain IL1403)	28.603		0	0	1	0	1	0	0	0	0	0	0	0	0	0	2	14.9	0	0	0	1	0	0	0	0	0	0	0	0	0	1	7.1
hfq	RNA-binding protein Hfq	Q9EYZ5	Photobacterium profundum (strain SS9)	19.313		0	0	2	0	0	0	1	0	1	0	0	0	0	0	3	47.1	0	0	0	0	0	0	0	1	0	0	0	0	0	1	18.8
rplL	50S ribosomal protein L7/L12	Q9HWC8	Pseudomonas aeruginosa (strain ATCC 15692 / DSM 22644 / CIP 104116 / JCM 14847 / LMG 12228 / 1C / PRS 101 / PAO1)	51.726		0	0	1	4	3	2	2	2	4	4	0	0	0	0	4	22.1	0	0	0	0	0	0	0	0	0	0	0	0	0	0	0
dps	DNA protection during starvation protein	Q9KWH3	Streptococcus mutans	20.939		0	0	0	0	2	1	2	1	0	2	0	0	0	0	2	8	0	0	0	2	1	2	1	0	2	0	0	0	0	2	8
G6PGH1	6-phosphogluconate dehydrogenase, decarboxylating 1	Q9LI00	Oryza sativa subsp. japonica	11.143		0	0	0	1	0	0	0	0	1	0	0	0	0	0	2	6	0	0	1	0	0	0	0	1	0	0	0	0	0	2	6
N/A	Serpin-Z1C	Q9ST58	Triticum aestivum	60.134		0	0	0	0	0	0	0	1	3	1	1	0	0	0	3	12.6	0	0	0	0	0	0	1	2	1	1	0	0	0	2	7.5
TENA_E	Probable bifunctional TENA-E protein	Q9SWB6	Glycine max	22.614		0	0	0	1	1	2	1	1	2	0	0	0	0	0	3	19.2	0	0	1	1	2	1	1	2	0	0	0	0	0	3	19.2
ptsH	Phosphocarrier protein HPr	Q9WXK8	Streptococcus equinus	159.42		0	0	0	0	2	2	5	3	0	4	0	0	0	0	5	47.1	0	0	0	2	2	4	3	0	3	0	0	0	0	4	47.1
hup	DNA-binding protein HU	Q9XB22	Streptococcus downei	20.53		0	0	0	0	0	1	2	0	0	1	0	0	0	0	3	26.4	0	0	0	0	1	2	0	0	1	0	0	0	0	3	26.4
co-1	Polyphenol oxidase I, chloroplastic	Q9ZP19	Ipomoea batatas	14.876		0	0	0	0	0	0	0	0	0	2	0	0	0	0	2	5	0	0	0	0	0	0	0	0	2	0	0	0	0	2	5
KRT86	Keratin, type II cuticular Hb6	O43790	Homo sapiens	125.75	✓		0	8	0	1	1	0	2	1	0	0	0	0	0	9	24.9	0	8	0	1	1	0	2	1	0	0	0	0	0	9	24.9
KRT36	Keratin, type I cuticular Ha6	O76013	Homo sapiens	44.627	✓		0	4	0	1	0	0	0	0	0	0	0	0	0	5	16.7	0	2	0	1	0	0	0	0	0	0	0	0	0	3	10.1
LALBA	Alpha-lactalbumin	P00711	Bos taurus	18.355	✓		0	0	0	0	2	0	2	0	0	1	0	0	0	3	24.4	0	0	0	0	2	0	2	0	0	1	0	0	0	3	24.4
N/A	Trypsin	P00761	Sus scrofa	323.31	✓		3	4	4	5	3	4	3	4	3	2	12	15	14	15	64.1	3	4	4	5	3	4	3	4	3	2	12	15	14	15	64.1
KRT14	Keratin, type I cytoskeletal 14	P02533	Homo sapiens	245.93	✓		2	1	2	1	2	1	1	1	0	0	1	12	1	13	29.9	0	0	0	0	0	0	0	0	0	0	1	7	1	7	16.9
CSN1S1	Alpha-S1-casein	P02662	Bos taurus	20.89	✓		0	0	0	0	0	0	1	2	0	3	0	0	0	3	19.6	0	0	0	0	0	0	1	2	0	3	0	0	0	3	19.6
LGB	Beta-lactoglobulin	P02754	Bos taurus	323.31	✓		0	0	3	2	7	9	7	5	4	5	0	0	0	13	79.6	0	0	3	2	7	9	7	5	4	5	0	0	0	13	79.6
KRT1	Keratin, type II cytoskeletal 1	P04264	Homo sapiens	323.31	✓		2	5	0	2	5	0	1	4	1	1	18	26	10	32	42.4	0	0	0	0	1	0	0	0	0	0	7	10	7	12	18.6
KRT16	Keratin, type I cytoskeletal 16	P08779	Homo sapiens	15.082	✓		1	0	0	0	0	0	0	0	0	0	0	1	0	2	7	0	0	0	0	0	0	0	0	0	0	0	1	0	1	3
KRT10	Keratin, type I cytoskeletal 10	P13645	Homo sapiens	323.31	✓		3	3	3	2	2	1	1	2	1	0	6	15	0	20	37.8	0	0	0	0	0	0	0	0	0	0	1	4	0	4	11.3
KRT5	Keratin, type II cytoskeletal 5	P13647	Homo sapiens	37.039	✓		1	0	0	0	0	0	0	0	0	0	2	1	3	6	10.8	0	0	0	0	0	0	0	0	0	0	1	0	1	2	4.4
KRT9	Keratin, type I cytoskeletal 9	P35527	Homo sapiens	323.31	✓		0	1	0	0	0	0	0	0	0	0	5	11	1	14	44.9	0	0	0	0	0	0	0	0	0	0	1	5	1	6	25
KRT2	Keratin, type II cytoskeletal 2 epidermal	P35908	Homo sapiens	205.9	✓		0	5	0	0	1	0	0	0	0	0	1	9	2	13	31.9	0	0	0	0	0	0	0	0	0	0	1	2	1	3	10.9
prpL	Lysyl endopeptidase	Q02SZ7	Pseudomonas aeruginosa (strain UCBPP-PA14)	323.31	✓		5	10	10	12	9	12	14	16	16	15	31	30	27	36	67.3	5	10	10	12	9	12	14	16	16	15	31	30	27	36	67.3
